# Supplementary material for: 2-Amino-4,6-dimethyl­pyrimidine–benzoic acid (1/1)
Source: Acta Crystallogr Sect E Struct Rep Online. 2009 Jun 17;65(Pt 7):o1595. doi: 10.1107/S1600536809020649 (PMC2969298; doi:10.1107/S1600536809020649)
Supplement: Supplementary file 2 [file e-65-o1595-Isup2.hkl]

# 
# h,k,l, Fc-squared, Fo-squared, sigma(Fo-squared) and status flag 
# 
data_I
_shelx_title ' 123 in P2(1)/c' 
_shelx_refln_list_code          4 
_shelx_F_calc_maximum      165.30 
_exptl_crystal_F_000       520.00 
_reflns_d_resolution_high  0.8395 
 
loop_ 
 _symmetry_equiv_pos_as_xyz 
 'x, y, z' 
 '-x, y+1/2, -z+1/2' 
 '-x, -y, -z' 
 'x, -y-1/2, z-1/2' 
 
_cell_length_a     6.7019 
_cell_length_b     7.6466 
_cell_length_c    25.2846 
_cell_angle_alpha  90.000 
_cell_angle_beta   91.360 
_cell_angle_gamma  90.000 
 
_shelx_F_squared_multiplier     1.000 
 
loop_ 
 _refln_index_h 
 _refln_index_k 
 _refln_index_l 
 _refln_F_squared_calc 
 _refln_F_squared_meas 
 _refln_F_squared_sigma 
 _refln_observed_status 
   1   0   0     5558.24     7614.89     52.82 o 
   2   0   0      742.80      733.07     76.65 o 
   3   0   0       21.49       30.43      4.96 o 
   4   0   0       37.64       48.22     12.03 o 
   5   0   0       28.72       27.18      9.19 o 
   6   0   0        0.00       -1.23      3.58 o 
   7   0   0       15.80        8.16      8.69 o 
   1   1   0      909.22      913.63     26.90 o 
   2   1   0      380.41      387.25     46.29 o 
   3   1   0       46.16       49.06      5.85 o 
   4   1   0       78.19       84.98      9.90 o 
   5   1   0        9.95       11.27      3.68 o 
   6   1   0        0.05        0.62      3.16 o 
   7   1   0        8.75        9.98      5.09 o 
   0   2   0       34.66       34.92      4.39 o 
   1   2   0     8157.56     7168.72    109.24 o 
   2   2   0     1240.48     1268.50     17.07 o 
   3   2   0      291.96      344.27     11.59 o 
   4   2   0       19.02       24.47      4.22 o 
   5   2   0        0.01        0.55      2.61 o 
   6   2   0        4.03        0.60      3.34 o 
   7   2   0        1.08        1.78      4.31 o 
   1   3   0      659.51      536.75      9.56 o 
   2   3   0      799.32      835.94     52.84 o 
   3   3   0      399.46      352.41     11.35 o 
   4   3   0        7.88        5.71      2.91 o 
   5   3   0        0.96        1.40      2.94 o 
   6   3   0       23.93       23.88      5.63 o 
   7   3   0        1.77        7.14      6.37 o 
   0   4   0      297.54      233.02     14.75 o 
   1   4   0      171.55      149.10      7.03 o 
   2   4   0     1380.70     1452.48     45.79 o 
   3   4   0       76.74       68.08      6.12 o 
   4   4   0        1.63        0.42      2.58 o 
   5   4   0        2.01        5.00      3.49 o 
   6   4   0        2.37        1.55      4.90 o 
   7   4   0        2.71        0.39      5.99 o 
   1   5   0        4.43        5.31      2.54 o 
   2   5   0        0.14        0.10      1.79 o 
   3   5   0        0.23        1.40      2.64 o 
   4   5   0       27.18       17.55      4.46 o 
   5   5   0       11.08        8.44      5.25 o 
   6   5   0        7.09        9.38      5.99 o 
   0   6   0       21.26       17.98      6.96 o 
   1   6   0        1.89        1.35      1.85 o 
   2   6   0       25.44       23.69      4.03 o 
   3   6   0       41.97       48.69      6.54 o 
   4   6   0        8.63        6.72      4.77 o 
   5   6   0        0.02       -3.48      3.79 o 
   6   6   0        0.06       -1.10      5.21 o 
   1   7   0       25.58       31.68      5.11 o 
   2   7   0        9.45       12.29      3.80 o 
   3   7   0        0.20       -0.92      3.76 o 
   4   7   0        0.56        3.03      4.93 o 
   5   7   0        0.00       -1.66      4.86 o 
   0   8   0        0.01       -0.77      6.43 o 
   1   8   0       11.14       10.51      4.53 o 
   2   8   0        1.49        2.34      3.64 o 
   3   8   0        3.36        0.08      4.79 o 
   1   9   0        0.65        1.09      5.13 o 
  -7   1   1        0.04       -1.58      4.11 o 
  -6   1   1       70.94       79.77      8.64 o 
  -5   1   1       16.70       16.17      4.18 o 
  -4   1   1        0.57        3.66      2.68 o 
  -3   1   1     2354.05     2655.32    150.72 o 
  -2   1   1      273.22      267.88      8.66 o 
  -1   1   1      408.64      389.65     12.49 o 
   0   1   1      105.70       91.74      5.01 o 
   1   1   1     2646.33     2391.03     82.22 o 
   2   1   1     1965.79     1896.32    149.00 o 
   3   1   1       20.45       15.73      2.29 o 
   4   1   1      675.69      705.88     46.81 o 
   5   1   1        0.92       -0.13      2.45 o 
   6   1   1        0.02       -1.38      3.06 o 
   7   1   1        1.59        0.06      3.91 o 
  -7   2   1       22.70       17.66      5.91 o 
  -6   2   1        9.40       11.60      4.52 o 
  -5   2   1       15.93       16.81      4.41 o 
  -4   2   1       14.30       13.74      3.52 o 
  -3   2   1      700.90      794.42     85.16 o 
  -2   2   1       10.16       19.05      2.77 o 
  -1   2   1    27323.50    24748.04   1179.18 o 
   0   2   1     1890.21     1496.46     46.47 o 
   1   2   1     2883.44     2547.40     24.70 o 
   2   2   1       43.04       41.28      3.53 o 
   3   2   1      192.90      236.68      7.39 o 
   4   2   1      199.88      210.29     18.45 o 
   5   2   1       11.19       13.96      4.06 o 
   6   2   1        4.45       -0.41      3.16 o 
   7   2   1       33.70       30.05      6.78 o 
  -7   3   1        1.39        3.76      4.71 o 
  -6   3   1       11.07        7.50      4.23 o 
  -5   3   1       67.94       69.91      7.36 o 
  -4   3   1      222.90      236.48     11.55 o 
  -3   3   1       48.71       59.10      5.38 o 
  -2   3   1       47.09       46.17      4.35 o 
  -1   3   1      841.63      759.05     12.04 o 
   0   3   1       62.46       47.18      4.46 o 
   1   3   1        1.12       -0.20      1.11 o 
   2   3   1       48.53       45.78      3.04 o 
   3   3   1      242.82      305.00     20.27 o 
   4   3   1       40.58       41.76      5.32 o 
   5   3   1       83.64       80.40      7.63 o 
   6   3   1       22.78       17.56      5.28 o 
   7   3   1       34.11       35.61     10.61 o 
  -7   4   1        3.64        1.92      6.26 o 
  -6   4   1       24.40       21.57      5.84 o 
  -5   4   1        8.33        4.86      3.36 o 
  -4   4   1        0.49        0.70      2.48 o 
  -3   4   1       38.09       30.28      4.57 o 
  -2   4   1      669.14      682.41     31.21 o 
  -1   4   1       16.69       13.40      2.66 o 
   0   4   1       63.80       79.50      6.28 o 
   1   4   1       11.10       12.73      2.37 o 
   2   4   1       28.02       26.20      2.91 o 
   3   4   1       36.55       42.32      5.09 o 
   4   4   1        4.20        1.69      2.77 o 
   5   4   1       23.22       17.45      4.57 o 
   6   4   1       18.49       17.73      7.26 o 
   7   4   1        2.70        1.20      6.38 o 
  -6   5   1        4.37        0.88      5.14 o 
  -5   5   1       23.51       21.45      5.36 o 
  -4   5   1        6.38        5.92      3.38 o 
  -3   5   1       15.15       12.68      3.83 o 
  -2   5   1      127.13      128.92      6.75 o 
  -1   5   1       62.75       57.93      4.84 o 
   0   5   1      157.25      142.42      9.41 o 
   1   5   1       45.53       42.93      4.78 o 
   2   5   1      214.71      226.62      8.35 o 
   3   5   1       45.37       46.55      5.83 o 
   4   5   1       12.62        9.00      3.76 o 
   5   5   1       45.99       41.50     10.24 o 
   6   5   1        1.09        1.94      5.37 o 
  -6   6   1        1.62       -0.74      5.10 o 
  -5   6   1        0.33        1.53      4.84 o 
  -4   6   1        5.07        5.53      3.80 o 
  -3   6   1      118.59      127.67      9.15 o 
  -2   6   1        2.77        3.00      2.39 o 
  -1   6   1       16.19       18.76      3.61 o 
   0   6   1       12.98        8.32      3.31 o 
   1   6   1       72.58       75.05      5.81 o 
   2   6   1        4.91        3.67      2.61 o 
   3   6   1        0.12        1.27      2.73 o 
   4   6   1       16.50       10.85      5.39 o 
   5   6   1        0.06        0.71      4.39 o 
  -5   7   1        2.27        5.66      6.27 o 
  -4   7   1       11.08       14.24      6.45 o 
  -3   7   1       11.91       13.54      6.02 o 
  -2   7   1       10.96       11.01      3.63 o 
  -1   7   1       14.43       11.54      3.61 o 
   0   7   1        6.19        8.46      4.06 o 
   1   7   1        4.17        6.39      2.69 o 
   2   7   1       23.86       21.54      4.32 o 
   3   7   1       44.11       40.23      8.64 o 
   4   7   1       37.28       41.84      9.35 o 
   5   7   1        0.63        1.73      5.54 o 
  -3   8   1        0.10        1.91      5.12 o 
  -2   8   1        3.87        2.68      3.89 o 
  -1   8   1        4.23        4.63      4.09 o 
   0   8   1        1.06        0.44      3.67 o 
   1   8   1        4.79        7.55      4.28 o 
   2   8   1        1.76        2.73      3.78 o 
   3   8   1        2.91        3.59      5.46 o 
  -1   9   1        0.38        0.99      4.74 o 
   0   9   1        8.51       17.21     11.04 o 
   1   9   1        8.60        6.38      5.75 o 
  -7   0   2       26.27       32.11     12.42 o 
  -6   0   2       22.68       35.90     10.87 o 
  -5   0   2        4.64        4.09      3.64 o 
  -4   0   2     1174.20     1467.72    152.89 o 
  -3   0   2     1881.64     2238.85    291.53 o 
  -2   0   2     1818.76     1863.96    103.08 o 
  -1   0   2       31.86       37.23      3.76 o 
   0   0   2     2937.77     2757.13     30.25 o 
   1   0   2    15228.33    17277.97     96.88 o 
   2   0   2      893.66      976.67     98.77 o 
   3   0   2     1376.18     1524.30    163.56 o 
   4   0   2        8.23        6.14      2.45 o 
   5   0   2       29.53       33.26      6.40 o 
   6   0   2      103.44      102.03     10.72 o 
   7   0   2       48.76       55.84     10.13 o 
  -7   1   2       36.63       33.32      7.27 o 
  -6   1   2       34.27       34.33      6.31 o 
  -5   1   2       86.65       99.68      8.12 o 
  -4   1   2     1208.05     1251.33     73.66 o 
  -3   1   2      223.27      270.22     11.78 o 
  -2   1   2       38.45       39.86      3.34 o 
  -1   1   2       44.68       46.07      2.67 o 
   0   1   2      249.64      214.72      9.31 o 
   1   1   2      931.39      817.48     42.97 o 
   2   1   2       68.67       60.75      3.81 o 
   3   1   2      974.30     1064.51     69.02 o 
   4   1   2      307.45      322.57     19.19 o 
   5   1   2       33.48       33.53      4.43 o 
   6   1   2       16.75       19.34      5.06 o 
   7   1   2       23.61       17.28      6.05 o 
  -7   2   2       41.64       33.95     11.64 o 
  -6   2   2        2.56        0.09      3.16 o 
  -5   2   2       27.66       27.27      5.13 o 
  -4   2   2      201.43      178.25      9.96 o 
  -3   2   2       76.13       94.41      5.87 o 
  -2   2   2      187.84      222.12      7.48 o 
  -1   2   2     5587.66     5365.23    201.39 o 
   0   2   2    13319.71    10986.06    346.34 o 
   1   2   2      111.86       93.78      3.84 o 
   2   2   2      564.84      604.64     44.99 o 
   3   2   2       80.61       99.33      4.52 o 
   4   2   2        6.16        4.31      1.95 o 
   5   2   2       19.97       20.43      4.44 o 
   6   2   2        0.53       -0.51      3.29 o 
   7   2   2        0.31       -1.69      5.13 o 
  -7   3   2        0.36        0.06      4.36 o 
  -6   3   2       11.20        3.06      4.03 o 
  -5   3   2      127.25      113.97      8.96 o 
  -4   3   2      122.53      125.20      8.03 o 
  -3   3   2       63.91       52.92      5.18 o 
  -2   3   2      218.82      227.26      8.35 o 
  -1   3   2        2.54        0.82      1.25 o 
   0   3   2       15.90       16.64      2.98 o 
   1   3   2     1161.74     1017.96     41.97 o 
   2   3   2      291.14      352.89     17.50 o 
   3   3   2        5.39       11.05      2.23 o 
   4   3   2        5.88        2.02      2.44 o 
   5   3   2        6.02        7.78      3.62 o 
   6   3   2        7.31        2.10      4.77 o 
   7   3   2        0.45        3.97      6.13 o 
  -7   4   2        2.31        3.61      6.45 o 
  -6   4   2        1.99        1.62      3.76 o 
  -5   4   2       47.20       46.54      6.59 o 
  -4   4   2        0.64        0.69      2.42 o 
  -3   4   2      143.86      162.31      8.72 o 
  -2   4   2     2714.01     2750.56     76.10 o 
  -1   4   2      609.22      553.74     11.42 o 
   0   4   2      345.39      329.26      9.54 o 
   1   4   2       26.96       19.74      2.84 o 
   2   4   2      104.09      117.39      6.37 o 
   3   4   2       12.28       12.34      3.35 o 
   4   4   2        0.04       -1.50      2.34 o 
   5   4   2        0.48       -0.47      3.73 o 
   6   4   2       14.51        7.96      5.81 o 
   7   4   2        9.68        6.91      6.75 o 
  -6   5   2        0.00       -0.65      4.40 o 
  -5   5   2       71.46       73.98      8.50 o 
  -4   5   2        1.34        0.28      2.73 o 
  -3   5   2       66.29       65.42      6.74 o 
  -2   5   2       87.87       88.70      7.01 o 
  -1   5   2        3.53        1.85      2.02 o 
   0   5   2      102.99       93.48      6.30 o 
   1   5   2       79.04       89.80      5.48 o 
   2   5   2        2.07        2.03      1.77 o 
   3   5   2        1.87        4.51      2.98 o 
   4   5   2        4.32        4.14      4.02 o 
   5   5   2       36.95       51.38      9.75 o 
   6   5   2        7.50        6.71      8.08 o 
  -5   6   2        4.89        3.85      4.89 o 
  -4   6   2        7.09        4.52      3.56 o 
  -3   6   2      241.58      242.00     12.50 o 
  -2   6   2      174.25      168.27      9.75 o 
  -1   6   2        1.07        0.33      2.04 o 
   0   6   2        8.93        5.02      2.95 o 
   1   6   2      124.54      116.26      6.79 o 
   2   6   2       17.61       13.56      3.29 o 
   3   6   2        0.13        1.04      3.19 o 
   4   6   2        1.90        5.82      4.91 o 
   5   6   2       21.01       10.88      6.19 o 
  -5   7   2        1.96        0.08      4.99 o 
  -4   7   2        1.90        3.88      4.89 o 
  -3   7   2       35.06       38.96      6.86 o 
  -2   7   2        7.03        2.46      3.48 o 
  -1   7   2       21.88       29.32      4.86 o 
   0   7   2       39.47       46.35      6.42 o 
   1   7   2        0.02        0.68      3.19 o 
   2   7   2        1.23        2.06      3.07 o 
   3   7   2        6.71        7.46      5.29 o 
   4   7   2       12.96       11.11      6.47 o 
   5   7   2        0.93       -1.81      4.75 o 
  -3   8   2        0.44        2.92      5.40 o 
  -2   8   2        0.01        1.33      5.02 o 
  -1   8   2       11.92       14.95      4.96 o 
   0   8   2       51.93       56.64      6.02 o 
   1   8   2        0.57        0.72      3.68 o 
   2   8   2        2.31        1.01      3.71 o 
   3   8   2        0.59        0.28      4.76 o 
  -1   9   2        0.07       -0.50      4.19 o 
   0   9   2        0.82        0.83      8.64 o 
   1   9   2        0.02        1.59      5.46 o 
  -7   1   3        1.46        0.90      4.20 o 
  -6   1   3        2.72        0.86      3.41 o 
  -5   1   3       43.90       42.47      5.83 o 
  -4   1   3       36.55       38.66      4.92 o 
  -3   1   3        1.37        1.59      1.85 o 
  -2   1   3      214.57      213.45      6.87 o 
  -1   1   3     3942.09     4295.53    208.81 o 
   0   1   3     6830.22     6200.58    847.27 o 
   1   1   3     2519.94     2357.41    122.03 o 
   2   1   3      163.48      152.39      7.10 o 
   3   1   3      302.16      349.97     16.65 o 
   4   1   3       55.18       61.84      5.40 o 
   5   1   3       23.82       28.85      3.60 o 
   6   1   3        0.16       -1.29      3.30 o 
   7   1   3       27.38       30.64      6.92 o 
  -7   2   3        0.44        0.09      4.03 o 
  -6   2   3        3.94        5.84      4.04 o 
  -5   2   3       49.41       52.07      6.63 o 
  -4   2   3       20.36       20.46      4.16 o 
  -3   2   3     1081.02     1086.57     56.79 o 
  -2   2   3        0.10       -0.23      1.47 o 
  -1   2   3     1665.00     1583.75     71.83 o 
   0   2   3     5852.20     5055.27    156.03 o 
   1   2   3        6.68        8.78      1.40 o 
   2   2   3      162.17      144.35      7.48 o 
   3   2   3       28.96       21.79      2.40 o 
   4   2   3      140.97      130.50      6.26 o 
   5   2   3       14.66        7.13      3.51 o 
   6   2   3       61.15       62.44      7.65 o 
   7   2   3        0.79        0.55      4.92 o 
  -7   3   3        1.17        1.06      4.63 o 
  -6   3   3        2.09        3.60      3.94 o 
  -5   3   3      108.46      107.70      8.93 o 
  -4   3   3        0.39        1.79      2.52 o 
  -3   3   3       74.58       80.83      7.43 o 
  -2   3   3        4.60        5.26      2.26 o 
  -1   3   3     1247.92     1207.93     33.74 o 
   0   3   3      177.39      165.13      5.78 o 
   1   3   3       53.37       49.91      3.69 o 
   2   3   3      343.79      304.52     18.80 o 
   3   3   3        0.65       -0.37      1.40 o 
   4   3   3        0.15        1.13      2.30 o 
   5   3   3        7.99        8.39      3.76 o 
   6   3   3        0.99        1.12      4.78 o 
   7   3   3       18.90       14.51      7.31 o 
  -7   4   3        0.07        2.42      5.81 o 
  -6   4   3       18.41       12.24      4.71 o 
  -5   4   3        1.34        1.36      3.10 o 
  -4   4   3       88.01       92.16      7.81 o 
  -3   4   3       12.89        9.69      3.31 o 
  -2   4   3      618.77      606.16     28.36 o 
  -1   4   3     3999.43     3594.08     85.33 o 
   0   4   3       19.24       17.04      2.97 o 
   1   4   3       18.49       16.58      3.19 o 
   2   4   3       47.51       41.83      3.89 o 
   3   4   3       55.32       50.43      5.39 o 
   4   4   3        7.92        9.32      3.51 o 
   5   4   3        3.32        3.71      4.53 o 
   6   4   3        2.27        0.02      5.32 o 
   7   4   3        3.52        1.44      6.43 o 
  -6   5   3        1.17       -0.85      4.52 o 
  -5   5   3        0.35       -2.01      2.97 o 
  -4   5   3       55.46       54.77      6.99 o 
  -3   5   3       59.02       52.41      6.28 o 
  -2   5   3        0.23       -0.78      2.15 o 
  -1   5   3      102.71      103.79      5.88 o 
   0   5   3        0.39        1.21      2.08 o 
   1   5   3       10.98       10.95      2.70 o 
   2   5   3      173.87      195.95     12.42 o 
   3   5   3        8.24        8.33      3.28 o 
   4   5   3        4.97        2.74      4.19 o 
   5   5   3        3.28       -0.11      4.36 o 
   6   5   3        4.35        6.04      6.24 o 
  -5   6   3        2.83        0.84      4.75 o 
  -4   6   3       32.32       30.76      6.07 o 
  -3   6   3      112.88      120.10     11.23 o 
  -2   6   3       94.50       90.17      7.84 o 
  -1   6   3      140.66      146.44      7.51 o 
   0   6   3        6.66        4.68      2.61 o 
   1   6   3       22.48       18.90      3.66 o 
   2   6   3       25.94       26.21      4.29 o 
   3   6   3        0.68        2.34      3.01 o 
   4   6   3        1.00        4.66      4.71 o 
   5   6   3        2.95        3.47      5.58 o 
  -5   7   3        0.27        3.04      5.76 o 
  -4   7   3        8.95       10.58      6.57 o 
  -3   7   3       28.53       30.38      6.36 o 
  -2   7   3        2.04        4.06      3.63 o 
  -1   7   3       15.73       21.02      4.33 o 
   0   7   3        1.10       -1.53      2.39 o 
   1   7   3       24.99       32.66      7.51 o 
   2   7   3        0.22        0.34      2.98 o 
   3   7   3        5.33        4.30      4.62 o 
   4   7   3       12.47        9.08      6.06 o 
   5   7   3        0.92        0.66      5.47 o 
  -3   8   3       57.00       88.14     15.86 o 
  -2   8   3        8.55        5.76      5.36 o 
  -1   8   3        2.17        4.16      4.04 o 
   0   8   3        3.91        4.45      3.52 o 
   1   8   3        2.12        0.06      3.06 o 
   2   8   3        0.38        0.99      3.59 o 
   3   8   3        4.54        3.03      5.20 o 
   0   9   3        1.78        4.87      8.74 o 
  -7   0   4       14.63       26.67     12.06 o 
  -6   0   4        2.78        1.13      5.80 o 
  -5   0   4      139.15      166.70     16.82 o 
  -4   0   4     1165.84     1282.66     39.20 o 
  -3   0   4      218.28      290.61     16.60 o 
  -2   0   4     1418.77     1665.24     32.56 o 
  -1   0   4        2.03        8.31      2.45 o 
   0   0   4       93.05       87.16      4.19 o 
   1   0   4     3204.36     2871.76    196.65 o 
   2   0   4      310.15      341.23     19.08 o 
   3   0   4       47.41       61.14      6.58 o 
   4   0   4       75.86       90.16      7.16 o 
   5   0   4       23.92       25.53      4.57 o 
   6   0   4        6.28        4.55      3.45 o 
   7   0   4        2.82        1.43      5.27 o 
  -7   1   4       15.96       19.53      7.41 o 
  -6   1   4        1.25       -1.21      3.38 o 
  -5   1   4       46.03       59.24      6.78 o 
  -4   1   4       78.41       83.63      6.69 o 
  -3   1   4      150.21      163.19      9.10 o 
  -2   1   4       10.19        9.79      2.10 o 
  -1   1   4     2867.21     3020.82    198.55 o 
   0   1   4     1713.26     1859.17    204.70 o 
   1   1   4      174.28      213.81     15.64 o 
   2   1   4      171.47      190.19     10.86 o 
   3   1   4      197.96      178.87      9.18 o 
   4   1   4      157.68      174.64     12.14 o 
   5   1   4        6.15        2.97      1.94 o 
   6   1   4      200.50      198.80     10.53 o 
   7   1   4       67.26       69.79     14.86 o 
  -7   2   4        0.05       -1.95      4.21 o 
  -6   2   4        1.78        2.58      3.66 o 
  -5   2   4      176.07      178.23     10.29 o 
  -4   2   4      396.62      446.68     26.84 o 
  -3   2   4      100.97      112.07      6.52 o 
  -2   2   4      241.31      244.88     19.45 o 
  -1   2   4      723.86      677.10     36.75 o 
   0   2   4       95.63       85.00      2.83 o 
   1   2   4       17.32       17.26      1.73 o 
   2   2   4       24.81       29.69      2.14 o 
   3   2   4      607.24      600.24     28.42 o 
   4   2   4        6.68        8.22      2.12 o 
   5   2   4        1.60        1.61      2.81 o 
   6   2   4        2.72        0.61      4.46 o 
   7   2   4        4.80        4.44      5.89 o 
  -7   3   4        2.66        2.29      4.70 o 
  -6   3   4        2.36        1.24      3.71 o 
  -5   3   4       18.60       17.39      4.45 o 
  -4   3   4       46.61       51.32      6.05 o 
  -3   3   4        2.16        1.40      2.14 o 
  -2   3   4     1231.90     1226.86     56.39 o 
  -1   3   4      321.31      266.56     22.56 o 
   0   3   4       31.41       36.48      2.77 o 
   1   3   4      307.36      296.46     18.65 o 
   2   3   4      389.13      413.98     22.23 o 
   3   3   4      124.64      162.36      9.08 o 
   4   3   4        0.38        3.33      2.56 o 
   5   3   4       34.29       28.89      7.02 o 
   6   3   4        2.58       -3.07      4.48 o 
   7   3   4        4.90        7.44      7.05 o 
  -7   4   4        1.94        3.30      4.98 o 
  -6   4   4        9.82        6.99      4.33 o 
  -5   4   4        0.12        1.90      3.21 o 
  -4   4   4        0.54        2.37      2.70 o 
  -3   4   4        5.75        7.19      3.00 o 
  -2   4   4      563.73      554.02     37.43 o 
  -1   4   4     1229.38     1214.40     44.38 o 
   0   4   4       75.88       63.51      4.03 o 
   1   4   4      273.93      255.66     14.28 o 
   2   4   4        4.07        4.80      1.72 o 
   3   4   4      143.07      152.95     15.40 o 
   4   4   4        0.93       -0.55      3.07 o 
   5   4   4        2.49        2.69      4.54 o 
   6   4   4        2.88        2.81      5.52 o 
   7   4   4        3.13       -0.56      6.00 o 
  -6   5   4        7.19        3.46      4.54 o 
  -5   5   4        2.32        2.24      3.66 o 
  -4   5   4      182.16      185.17     12.22 o 
  -3   5   4       18.18       24.32      4.78 o 
  -2   5   4       40.21       48.38      5.71 o 
  -1   5   4       67.19       60.65      4.87 o 
   0   5   4      192.37      200.47      8.98 o 
   1   5   4      168.89      158.03     13.59 o 
   2   5   4       12.29        9.24      2.44 o 
   3   5   4        2.04        1.04      2.39 o 
   4   5   4       10.26        0.31      3.70 o 
   5   5   4        0.55        3.33      4.84 o 
   6   5   4        0.00        0.19      5.73 o 
  -5   6   4        2.12        3.92      4.38 o 
  -4   6   4       39.74       44.24      6.99 o 
  -3   6   4      139.18      138.91      9.66 o 
  -2   6   4      505.51      499.27     34.80 o 
  -1   6   4       23.97       28.41      4.26 o 
   0   6   4       73.33       71.64      5.13 o 
   1   6   4       42.60       37.04      4.84 o 
   2   6   4        4.28        2.66      3.06 o 
   3   6   4        0.41        0.35      2.38 o 
   4   6   4        0.98        1.93      3.96 o 
   5   6   4        3.86        3.45      5.33 o 
  -5   7   4        0.36       -1.49      4.85 o 
  -4   7   4       47.56       43.15      7.50 o 
  -3   7   4        1.12        2.35      3.74 o 
  -2   7   4        2.70        3.70      3.76 o 
  -1   7   4        0.13        3.83      3.16 o 
   0   7   4       18.21       15.81      3.93 o 
   1   7   4        3.23        2.30      3.13 o 
   2   7   4        0.02        1.49      2.98 o 
   3   7   4       13.88       17.25      5.06 o 
   4   7   4        9.51       11.31      6.28 o 
  -3   8   4       21.78       16.52      6.98 o 
  -2   8   4        0.63        2.86      5.27 o 
  -1   8   4        2.33        1.40      3.26 o 
   0   8   4        8.01        4.89      5.32 o 
   1   8   4       17.14       12.92      6.49 o 
   2   8   4        3.01        3.99      4.11 o 
   3   8   4        0.06        2.41      4.03 o 
   0   9   4        0.53        3.87      9.42 o 
  -7   1   5        2.68        4.91      5.65 o 
  -6   1   5       62.48       68.83      8.37 o 
  -5   1   5       14.91       17.73      4.52 o 
  -4   1   5       30.89       30.96      4.79 o 
  -3   1   5      110.20      137.44     11.51 o 
  -2   1   5       84.31       75.59      4.49 o 
  -1   1   5      936.36     1033.08     84.29 o 
   0   1   5      850.96      889.91     73.71 o 
   1   1   5        7.26        4.84      1.41 o 
   2   1   5      285.40      342.80     17.87 o 
   3   1   5       14.37       15.26      1.89 o 
   4   1   5       18.47       18.52      2.42 o 
   5   1   5       19.96       20.25      3.00 o 
   6   1   5       16.21       14.16      4.11 o 
   7   1   5        0.35        1.80      5.68 o 
  -7   2   5        0.56        1.32      4.38 o 
  -6   2   5       29.59       25.40      5.95 o 
  -5   2   5        9.17       11.20      3.99 o 
  -4   2   5       14.00       13.26      3.59 o 
  -3   2   5      140.08      138.09      7.25 o 
  -2   2   5        6.78        6.16      2.14 o 
  -1   2   5      273.92      264.10     19.56 o 
   0   2   5     4354.19     3852.99    172.95 o 
   1   2   5       61.46       50.14      3.75 o 
   2   2   5      201.36      235.95     12.48 o 
   3   2   5        0.03        0.46      1.27 o 
   4   2   5        3.65        1.70      1.66 o 
   5   2   5        2.21        1.01      2.79 o 
   6   2   5       31.72       39.34      8.63 o 
   7   2   5       18.33       13.88      7.29 o 
  -7   3   5        4.17        4.54      5.25 o 
  -6   3   5        4.76        4.41      3.99 o 
  -5   3   5      258.93      252.92     20.21 o 
  -4   3   5      130.07      105.46     10.32 o 
  -3   3   5        8.10        3.08      2.27 o 
  -2   3   5       17.97       19.84      3.34 o 
  -1   3   5       52.05       42.81      3.78 o 
   0   3   5     1803.29     1646.84     36.79 o 
   1   3   5       34.92       30.16      2.66 o 
   2   3   5        0.85        3.98      1.36 o 
   3   3   5      551.17      528.78     35.36 o 
   4   3   5        4.85        6.37      3.02 o 
   5   3   5       33.36       22.89      6.50 o 
   6   3   5        0.64        0.01      4.41 o 
   7   3   5        9.11       13.32      7.37 o 
  -7   4   5        0.25        0.88      4.88 o 
  -6   4   5        7.77        4.68      4.04 o 
  -5   4   5      258.45      256.98     18.71 o 
  -4   4   5        2.07        0.77      2.57 o 
  -3   4   5      134.97      129.64      8.55 o 
  -2   4   5       89.94       81.97      8.73 o 
  -1   4   5      281.69      249.14      9.58 o 
   0   4   5       27.82       24.44      2.58 o 
   1   4   5       46.47       43.08      4.07 o 
   2   4   5        7.07        5.00      1.63 o 
   3   4   5        9.48        3.05      1.79 o 
   4   4   5        0.00       -0.32      3.32 o 
   5   4   5       70.62       69.82     10.34 o 
   6   4   5        7.66        3.86      5.15 o 
   7   4   5        2.68        5.49      6.69 o 
  -6   5   5        2.50        4.86      4.36 o 
  -5   5   5        0.33       -0.54      3.06 o 
  -4   5   5        0.08        0.00      2.93 o 
  -3   5   5      129.78      132.26      8.73 o 
  -2   5   5        4.87        4.05      2.76 o 
  -1   5   5       89.39       98.93      6.74 o 
   0   5   5       28.01       31.88      3.27 o 
   1   5   5        7.45        8.59      2.93 o 
   2   5   5      225.24      240.65      8.27 o 
   3   5   5       11.85        8.98      3.60 o 
   4   5   5        3.59       -0.03      3.58 o 
   5   5   5       17.49       15.13      6.34 o 
   6   5   5        0.89        0.17      5.58 o 
  -5   6   5        2.99        2.63      4.19 o 
  -4   6   5        3.14        0.13      3.52 o 
  -3   6   5       42.38       52.52      7.04 o 
  -2   6   5      112.89      112.11      8.44 o 
  -1   6   5       46.36       47.62      5.07 o 
   0   6   5       54.41       58.67      6.43 o 
   1   6   5       14.70       12.84      3.79 o 
   2   6   5        7.53        8.16      3.47 o 
   3   6   5        4.01        5.43      3.39 o 
   4   6   5        4.70        4.15      4.59 o 
   5   6   5        2.97        2.21      5.07 o 
  -4   7   5        1.02       -1.74      3.56 o 
  -3   7   5       11.82       23.24      5.69 o 
  -2   7   5        0.05        1.84      3.26 o 
  -1   7   5        6.62        7.56      3.36 o 
   0   7   5       35.62       37.15      5.05 o 
   1   7   5        0.20       -0.36      3.16 o 
   2   7   5        4.43        0.72      3.18 o 
   3   7   5        0.00        3.68      3.78 o 
   4   7   5        2.08        0.57      4.67 o 
  -3   8   5       47.80       53.55     10.50 o 
  -2   8   5        2.16        3.28      5.45 o 
  -1   8   5        8.53        9.23      5.88 o 
   0   8   5       12.84       16.16      6.57 o 
   1   8   5        0.05       -2.33      4.29 o 
   2   8   5       13.10       19.13      5.95 o 
   3   8   5        1.00        2.23      4.04 o 
  -7   0   6        0.47        4.79      7.88 o 
  -6   0   6       41.42       36.66     11.73 o 
  -5   0   6      130.09      150.45     16.66 o 
  -4   0   6      182.21      237.28     18.05 o 
  -3   0   6        1.86        6.12      4.11 o 
  -2   0   6      440.64      498.18     81.13 o 
  -1   0   6      449.66      472.65     21.23 o 
   0   0   6      179.26      157.42     21.70 o 
   1   0   6     2654.83     2199.74    392.65 o 
   2   0   6     1338.56     1342.80     69.62 o 
   3   0   6      566.87      575.34     43.28 o 
   4   0   6       36.05       35.17      4.39 o 
   5   0   6      100.21      105.70     13.54 o 
   6   0   6      111.85      112.16     12.00 o 
   7   0   6       63.47       66.48     14.95 o 
  -7   1   6        2.39        1.65      5.61 o 
  -6   1   6       86.63       88.72     11.09 o 
  -5   1   6       70.76       68.52      7.44 o 
  -4   1   6       18.38       13.33      3.58 o 
  -3   1   6       23.66       28.74      3.91 o 
  -2   1   6     1758.78     1861.96     78.95 o 
  -1   1   6     1543.64     1563.59    162.29 o 
   0   1   6     1711.50     1955.53    150.66 o 
   1   1   6      129.79       94.95     11.70 o 
   2   1   6      408.65      374.74     20.63 o 
   3   1   6      109.02      125.72      5.34 o 
   4   1   6       34.03       41.54      3.25 o 
   5   1   6      103.72       94.00      6.33 o 
   6   1   6      101.34      103.30      7.70 o 
   7   1   6       15.39       10.91      6.85 o 
  -7   2   6        0.75        1.80      4.64 o 
  -6   2   6        5.00        6.07      4.05 o 
  -5   2   6       10.92       11.37      3.96 o 
  -4   2   6      168.41      168.31     10.09 o 
  -3   2   6       23.48       26.58      4.06 o 
  -2   2   6       90.44      103.24      8.19 o 
  -1   2   6      248.47      269.08     19.31 o 
   0   2   6       23.89       24.17      2.07 o 
   1   2   6      243.92      212.29     10.08 o 
   2   2   6        0.83       -0.54      0.83 o 
   3   2   6        0.31       -0.27      1.16 o 
   4   2   6       13.28       12.52      2.50 o 
   5   2   6       37.26       26.05      5.08 o 
   6   2   6       25.98       26.55      7.69 o 
   7   2   6        9.54        4.38      6.32 o 
  -7   3   6        1.34       -2.63      4.34 o 
  -6   3   6       23.88       14.19      4.97 o 
  -5   3   6       10.93        9.21      3.90 o 
  -4   3   6      155.27      166.29      9.47 o 
  -3   3   6       43.06       50.25      5.35 o 
  -2   3   6       11.29       10.87      4.54 o 
  -1   3   6     2448.07     2476.88    154.07 o 
   0   3   6      103.66       98.42      4.45 o 
   1   3   6       19.16       22.42      2.39 o 
   2   3   6        7.94       10.74      1.63 o 
   3   3   6       57.13       53.84      3.49 o 
   4   3   6        4.94        2.99      2.44 o 
   5   3   6       26.66       27.31      7.22 o 
   6   3   6       82.95       66.73     10.48 o 
   7   3   6       19.75       22.56      8.74 o 
  -7   4   6        4.45       12.63      5.93 o 
  -6   4   6        5.40        6.59      4.49 o 
  -5   4   6        1.32        2.21      3.24 o 
  -4   4   6       19.05       13.15      4.23 o 
  -3   4   6       10.51       11.93      3.59 o 
  -2   4   6        4.75        2.28      2.35 o 
  -1   4   6       30.89       24.73      3.28 o 
   0   4   6      395.52      393.56     10.99 o 
   1   4   6       27.47       27.92      4.12 o 
   2   4   6       51.95       59.20      5.60 o 
   3   4   6        4.87        1.22      2.13 o 
   4   4   6        0.00       -0.08      3.60 o 
   5   4   6        4.12        5.98      4.95 o 
   6   4   6        0.38        0.76      4.96 o 
  -6   5   6       10.59        3.13      4.68 o 
  -5   5   6       17.60       15.63      5.04 o 
  -4   5   6      175.10      181.44     14.25 o 
  -3   5   6       32.75       35.59      5.60 o 
  -2   5   6       36.23       32.95      5.02 o 
  -1   5   6      504.01      530.61     18.25 o 
   0   5   6        0.52        1.69      1.76 o 
   1   5   6       21.77       23.77      3.95 o 
   2   5   6       27.11       27.46      5.13 o 
   3   5   6       10.71        9.15      3.87 o 
   4   5   6      123.13      130.75     12.82 o 
   5   5   6       11.10       11.53      6.07 o 
   6   5   6       14.96       13.82      7.57 o 
  -5   6   6        0.02        1.48      4.24 o 
  -4   6   6        4.75        8.45      4.25 o 
  -3   6   6        8.13        5.47      3.92 o 
  -2   6   6       57.37       58.36      6.77 o 
  -1   6   6       14.27       13.73      3.59 o 
   0   6   6        8.86        6.17      2.82 o 
   1   6   6      163.90      164.00     11.77 o 
   2   6   6        8.10        5.27      2.54 o 
   3   6   6       13.29       10.73      5.10 o 
   4   6   6        5.54        8.11      5.53 o 
   5   6   6        0.33        1.43      5.35 o 
  -4   7   6       10.32        3.51      4.51 o 
  -3   7   6       75.57       90.05      9.22 o 
  -2   7   6        3.88        6.06      5.09 o 
  -1   7   6        0.00       -0.55      2.89 o 
   0   7   6        6.90        5.07      4.57 o 
   1   7   6       45.21       50.26      7.11 o 
   2   7   6        4.13        2.49      3.30 o 
   3   7   6        0.02        0.95      3.52 o 
   4   7   6       13.17       14.00      6.62 o 
  -3   8   6       31.80       25.70      8.72 o 
  -2   8   6       39.97       37.15      7.36 o 
  -1   8   6        9.47       12.00      6.51 o 
   0   8   6        0.53       -1.38      4.48 o 
   1   8   6        0.76       -2.03      4.35 o 
   2   8   6        4.67        5.78      4.20 o 
   3   8   6        2.68        2.30      4.34 o 
  -7   1   7        5.55        4.93      5.75 o 
  -6   1   7       35.60       48.84      9.16 o 
  -5   1   7      174.55      182.23     12.80 o 
  -4   1   7        0.26       -1.16      2.06 o 
  -3   1   7       65.51       64.01      4.25 o 
  -2   1   7       27.80       39.29      4.14 o 
  -1   1   7      184.77      206.77     12.95 o 
   0   1   7      183.83      188.04     11.17 o 
   1   1   7      115.11      120.82     12.60 o 
   2   1   7        0.01        0.37      0.79 o 
   3   1   7      144.35      169.52      7.44 o 
   4   1   7       56.30       65.26      4.92 o 
   5   1   7        1.47        3.05      1.99 o 
   6   1   7        4.55        4.31      3.17 o 
   7   1   7        1.15        2.41      5.61 o 
  -7   2   7        3.90        0.78      5.20 o 
  -6   2   7       55.18       57.35      8.07 o 
  -5   2   7      227.17      208.42     17.67 o 
  -4   2   7       25.19       19.05      5.03 o 
  -3   2   7        3.76        4.84      2.39 o 
  -2   2   7      467.06      498.82     40.65 o 
  -1   2   7     2047.45     2115.74    124.95 o 
   0   2   7      707.33      680.99     58.23 o 
   1   2   7        0.00        1.22      1.35 o 
   2   2   7      131.83      140.25      7.34 o 
   3   2   7        0.68        0.24      1.19 o 
   4   2   7        1.05        2.54      1.91 o 
   5   2   7        6.10        3.25      3.09 o 
   6   2   7       40.82       37.36      8.66 o 
   7   2   7        0.01       -1.29      5.46 o 
  -7   3   7        8.77        4.69      4.99 o 
  -6   3   7        0.01       -1.08      3.52 o 
  -5   3   7      110.26      111.50     11.45 o 
  -4   3   7        7.39        7.26      3.23 o 
  -3   3   7       93.06       98.51      8.54 o 
  -2   3   7      310.89      313.30     25.34 o 
  -1   3   7       38.01       37.77      2.77 o 
   0   3   7       42.37       48.63      3.30 o 
   1   3   7       21.93       21.16      2.29 o 
   2   3   7      232.90      242.01     13.07 o 
   3   3   7       48.74       54.72      4.67 o 
   4   3   7        1.63        0.34      2.08 o 
   5   3   7      202.93      203.11     14.25 o 
   6   3   7        2.12        2.87      4.91 o 
   7   3   7        4.32        6.34      6.79 o 
  -6   4   7       10.66        7.63      4.45 o 
  -5   4   7        2.94        4.58      3.44 o 
  -4   4   7       23.66       32.92      5.61 o 
  -3   4   7       84.29       74.56      7.31 o 
  -2   4   7       90.59       95.44      9.17 o 
  -1   4   7      309.10      307.26     23.98 o 
   0   4   7     1410.73     1425.76     53.10 o 
   1   4   7        0.33        1.07      1.71 o 
   2   4   7       61.68       56.74      4.90 o 
   3   4   7        0.39        0.18      1.95 o 
   4   4   7        0.14        2.23      3.80 o 
   5   4   7       35.58       41.12      8.61 o 
   6   4   7        8.13       13.56      6.90 o 
  -6   5   7        0.00        1.57      4.47 o 
  -5   5   7        1.28       -0.25      3.50 o 
  -4   5   7       72.42       82.29      8.35 o 
  -3   5   7       10.64       12.13      4.10 o 
  -2   5   7      228.40      227.90     18.33 o 
  -1   5   7        0.08       -0.66      1.91 o 
   0   5   7       36.12       40.28      4.16 o 
   1   5   7        4.21        6.64      2.70 o 
   2   5   7        5.19        5.60      2.94 o 
   3   5   7       43.62       40.00      6.20 o 
   4   5   7        7.18        4.01      4.25 o 
   5   5   7        0.07       -3.03      4.09 o 
   6   5   7        5.91        9.29      6.93 o 
  -5   6   7        2.61        0.29      3.97 o 
  -4   6   7        5.21        1.57      4.06 o 
  -3   6   7       21.56       23.49      5.56 o 
  -2   6   7      219.15      241.05     12.35 o 
  -1   6   7        7.18        5.28      3.28 o 
   0   6   7       23.36       24.17      3.96 o 
   1   6   7       24.56       17.68     11.11 o 
   2   6   7        2.62        0.57      2.80 o 
   3   6   7        3.76        3.71      3.40 o 
   4   6   7        0.18       -0.53      4.53 o 
   5   6   7       10.94        4.95      5.69 o 
  -4   7   7        4.46        3.35      4.25 o 
  -3   7   7        6.43       19.41      5.62 o 
  -2   7   7      101.20      114.69     10.26 o 
  -1   7   7        0.27        1.17      3.39 o 
   0   7   7        0.22       -2.37      3.52 o 
   1   7   7        0.51        4.01      4.59 o 
   2   7   7        0.01       -0.70      2.98 o 
   3   7   7       13.28       13.23      4.95 o 
   4   7   7        0.91        5.33      5.91 o 
  -3   8   7        3.96        5.40      5.11 o 
  -2   8   7        0.08       -1.48      4.98 o 
  -1   8   7       13.28        8.53      6.14 o 
   0   8   7       13.00       13.11      6.74 o 
   1   8   7        0.86       -0.77      4.93 o 
   2   8   7        8.72       10.85      5.28 o 
   3   8   7        0.51        4.01      4.65 o 
  -7   0   8       10.13        1.35      8.59 o 
  -6   0   8      151.84      163.57     20.90 o 
  -5   0   8      113.41      137.12     16.33 o 
  -4   0   8        4.13        2.94      2.98 o 
  -3   0   8      452.55      437.73     71.19 o 
  -2   0   8     5129.98     5544.71    584.05 o 
  -1   0   8     3221.17     3254.98     30.06 o 
   0   0   8      507.39      477.62     56.81 o 
   1   0   8      220.96      286.98     40.45 o 
   2   0   8      293.47      227.75     14.64 o 
   3   0   8       57.78       70.90      4.84 o 
   4   0   8       42.85       34.45      7.73 o 
   5   0   8        6.80        7.04      3.49 o 
   6   0   8       23.02       21.21      6.72 o 
   7   0   8       14.41       13.23      9.05 o 
  -7   1   8        0.64        1.79      5.78 o 
  -6   1   8        5.25        5.02      5.06 o 
  -5   1   8        0.66        0.39      3.32 o 
  -4   1   8       31.84       43.02      6.73 o 
  -3   1   8       54.50       52.37      7.40 o 
  -2   1   8      520.55      521.92     38.58 o 
  -1   1   8     1486.74     1542.48    103.76 o 
   0   1   8        0.10        0.92      0.89 o 
   1   1   8     1116.86     1251.33    141.61 o 
   2   1   8     1897.64     2117.56    135.01 o 
   3   1   8      281.23      272.23     16.47 o 
   4   1   8       11.53        7.39      1.96 o 
   5   1   8       81.91       84.11      7.24 o 
   6   1   8       52.84       46.93      7.20 o 
   7   1   8        1.09        3.07      7.99 o 
  -7   2   8        0.15        1.11      5.88 o 
  -6   2   8       27.64       20.82      5.55 o 
  -5   2   8        6.93        8.97      4.14 o 
  -4   2   8       49.54       63.62      6.53 o 
  -3   2   8        1.05        0.19      1.96 o 
  -2   2   8      284.25      321.73     33.05 o 
  -1   2   8     2342.78     2812.28    189.94 o 
   0   2   8      252.17      258.62     24.66 o 
   1   2   8      266.68      255.80     22.63 o 
   2   2   8      381.73      373.38     23.50 o 
   3   2   8       14.27       15.85      1.96 o 
   4   2   8        1.36       -0.24      1.85 o 
   5   2   8        0.86        0.13      2.48 o 
   6   2   8        4.84       -0.58      3.25 o 
   7   2   8        7.53        0.37      6.13 o 
  -7   3   8        0.33        2.13      4.74 o 
  -6   3   8        1.30        1.55      3.70 o 
  -5   3   8      217.48      223.53     18.09 o 
  -4   3   8      397.66      385.53     14.32 o 
  -3   3   8        0.09        1.63      2.41 o 
  -2   3   8      152.35      129.89      9.48 o 
  -1   3   8       99.76       98.89      6.31 o 
   0   3   8       13.35       15.35      2.23 o 
   1   3   8       29.98       30.02      3.71 o 
   2   3   8       85.41       75.34      3.98 o 
   3   3   8      383.65      430.53     29.57 o 
   4   3   8      309.29      303.14     25.71 o 
   5   3   8        0.18        1.76      3.18 o 
   6   3   8        0.43        2.86      5.11 o 
   7   3   8       32.42       29.48      9.49 o 
  -6   4   8       14.33       20.58      6.06 o 
  -5   4   8        3.61        0.75      3.26 o 
  -4   4   8       76.26       73.92      7.67 o 
  -3   4   8      173.15      183.82     13.19 o 
  -2   4   8       24.81       28.16      3.86 o 
  -1   4   8       69.92       73.82      4.79 o 
   0   4   8       70.39       67.64      3.75 o 
   1   4   8      188.98      188.58      6.50 o 
   2   4   8      191.74      189.63     20.27 o 
   3   4   8        0.01       -1.00      1.77 o 
   4   4   8       18.28       15.28      5.77 o 
   5   4   8       11.20        2.88      4.99 o 
   6   4   8       16.89       20.83      7.87 o 
  -6   5   8       13.69        9.66      5.37 o 
  -5   5   8        0.05       -0.20      3.56 o 
  -4   5   8       89.15      101.68     16.21 o 
  -3   5   8      330.15      365.57     25.21 o 
  -2   5   8        0.01        1.55      2.37 o 
  -1   5   8      122.10      128.69      8.96 o 
   0   5   8        5.27        4.08      2.58 o 
   1   5   8       10.00        8.40      3.98 o 
   2   5   8        0.20        1.46      2.65 o 
   3   5   8        5.52        4.54      3.24 o 
   4   5   8       95.33       83.57     11.06 o 
   5   5   8       71.16       78.02     11.78 o 
   6   5   8       11.73        8.56      6.91 o 
  -5   6   8       19.94       19.96      6.03 o 
  -4   6   8        0.58        0.94      3.58 o 
  -3   6   8       45.28       47.75      6.96 o 
  -2   6   8        7.60        8.05      3.40 o 
  -1   6   8      146.18      150.40     12.45 o 
   0   6   8        8.69        2.50      3.88 o 
   1   6   8       14.27       10.32      4.82 o 
   2   6   8       20.10       12.25      4.90 o 
   3   6   8        0.44        3.20      3.64 o 
   4   6   8        0.08        2.40      4.46 o 
   5   6   8        2.67        0.78      4.94 o 
  -4   7   8        4.70        0.58      4.31 o 
  -3   7   8      106.60      123.35     10.98 o 
  -2   7   8       47.21       57.63      7.78 o 
  -1   7   8       42.41       40.34      8.56 o 
   0   7   8        0.50        1.44      4.25 o 
   1   7   8       15.02       24.07      7.06 o 
   2   7   8       15.90       11.28      8.89 o 
   3   7   8        0.73        1.31      3.40 o 
   4   7   8        5.33        8.95      6.58 o 
  -3   8   8        5.73        8.69      5.58 o 
  -2   8   8        3.47        3.84      6.02 o 
  -1   8   8       24.26       16.94      6.93 o 
   0   8   8        0.14        1.59      5.04 o 
   1   8   8        7.87        8.04      5.95 o 
   2   8   8        0.26       -1.28      3.81 o 
   3   8   8        1.41        1.49      4.19 o 
  -7   1   9        8.42        7.96      6.76 o 
  -6   1   9       66.37       59.98     10.29 o 
  -5   1   9      700.04      737.34     25.55 o 
  -4   1   9       23.71       20.35      4.16 o 
  -3   1   9       71.40       78.34      6.53 o 
  -2   1   9      733.17      741.88     49.11 o 
  -1   1   9        3.15        3.42      1.34 o 
   0   1   9       17.36       17.54      1.91 o 
   1   1   9       30.16       24.38      2.39 o 
   2   1   9        7.83        9.23      1.29 o 
   3   1   9      295.02      300.93     11.29 o 
   4   1   9       80.73       82.05      4.37 o 
   5   1   9      120.66      105.02      7.57 o 
   6   1   9       39.41       43.87      7.86 o 
   7   1   9        6.45        9.19      6.05 o 
  -7   2   9        9.42        8.80      6.59 o 
  -6   2   9       24.49       30.64     11.58 o 
  -5   2   9       43.82       37.99      6.25 o 
  -4   2   9       40.19       37.78      5.42 o 
  -3   2   9      298.93      290.78     21.68 o 
  -2   2   9     1584.10     1682.44     87.08 o 
  -1   2   9      678.97      732.54     63.76 o 
   0   2   9      331.51      340.44     34.83 o 
   1   2   9      339.52      353.48     35.13 o 
   2   2   9        7.61       18.20      3.36 o 
   3   2   9        0.22       -0.09      1.40 o 
   4   2   9        4.57        5.47      2.60 o 
   5   2   9      187.63      179.42     10.86 o 
   6   2   9      103.20      115.51     18.33 o 
   7   2   9        1.65        0.30      6.00 o 
  -7   3   9        9.37       11.64      7.41 o 
  -6   3   9        4.79        0.14      3.74 o 
  -5   3   9       53.18       60.43      7.71 o 
  -4   3   9      401.62      453.49     36.00 o 
  -3   3   9      115.43      126.68      9.13 o 
  -2   3   9      172.98      160.11     12.11 o 
  -1   3   9        8.61        8.16      1.77 o 
   0   3   9       54.52       68.17      5.55 o 
   1   3   9      495.29      650.63     51.67 o 
   2   3   9      124.18      116.68     13.11 o 
   3   3   9       42.42       55.94      5.35 o 
   4   3   9        0.43        2.46      2.43 o 
   5   3   9        0.71       -3.09      2.69 o 
   6   3   9       16.62       14.19      6.66 o 
   7   3   9        9.05        8.17      7.61 o 
  -6   4   9        3.04        2.13      4.33 o 
  -5   4   9       16.52       11.33      4.77 o 
  -4   4   9       68.68       70.83      7.61 o 
  -3   4   9       40.77       34.02      5.22 o 
  -2   4   9        6.93        2.30      2.18 o 
  -1   4   9      268.20      250.52     15.63 o 
   0   4   9       53.67       52.48      3.31 o 
   1   4   9        7.17        3.23      1.76 o 
   2   4   9       13.77       16.73      3.82 o 
   3   4   9        9.86        9.38      2.64 o 
   4   4   9        0.97        2.10      3.15 o 
   5   4   9        1.15        0.95      4.97 o 
   6   4   9       80.33       85.18     12.56 o 
  -6   5   9        0.41       -1.18      4.38 o 
  -5   5   9        2.74        0.33      3.72 o 
  -4   5   9       39.63       39.59      6.58 o 
  -3   5   9       61.30       65.87      7.14 o 
  -2   5   9        8.01        7.35      2.88 o 
  -1   5   9       50.75       56.73      4.94 o 
   0   5   9      100.50      108.72      7.33 o 
   1   5   9       27.94       29.66      6.06 o 
   2   5   9       45.76       54.08      6.47 o 
   3   5   9      125.39      155.81     11.68 o 
   4   5   9        0.42        1.22      4.38 o 
   5   5   9        2.66        0.44      5.29 o 
   6   5   9        0.23        2.43      6.42 o 
  -5   6   9        2.43        3.72      4.50 o 
  -4   6   9       19.60       23.56      5.82 o 
  -3   6   9       12.27        8.66      3.68 o 
  -2   6   9       14.31       14.36      4.53 o 
  -1   6   9       36.90       40.36      6.05 o 
   0   6   9       33.56       28.50      6.70 o 
   1   6   9       23.88       28.77      6.92 o 
   2   6   9        9.65        9.58      4.02 o 
   3   6   9        3.24        3.41      3.58 o 
   4   6   9       23.28       34.25      8.49 o 
   5   6   9        2.75       -0.41      5.67 o 
  -4   7   9       19.36       18.36      5.24 o 
  -3   7   9        2.17        5.74      4.37 o 
  -2   7   9       13.64       25.85      6.11 o 
  -1   7   9        7.44        7.97      5.35 o 
   0   7   9        1.50        3.39      4.62 o 
   1   7   9       37.32       43.80      9.46 o 
   2   7   9       25.86       23.58      7.17 o 
   3   7   9        4.26        9.03      4.84 o 
   4   7   9        3.06        2.39      5.98 o 
  -3   8   9        1.07        3.18      6.63 o 
  -2   8   9       29.19       38.22      9.72 o 
  -1   8   9        4.31       -1.37      5.61 o 
   0   8   9        3.22        5.02      5.71 o 
   1   8   9       10.27        7.66      5.88 o 
   2   8   9        0.01        1.03      3.51 o 
  -7   0  10       13.82       17.63     10.72 o 
  -6   0  10      112.12      133.95     19.49 o 
  -5   0  10       31.35       22.62      9.21 o 
  -4   0  10        3.80        1.87      2.79 o 
  -3   0  10     1033.16     1077.22    114.07 o 
  -2   0  10     4137.40     4479.83    157.94 o 
  -1   0  10     5357.11     6018.61    266.89 o 
   0   0  10     1685.96     1802.67    255.83 o 
   1   0  10        0.19        0.83      1.40 o 
   2   0  10      147.78      140.85      9.65 o 
   3   0  10      307.58      342.77     14.29 o 
   4   0  10      581.67      594.45     62.40 o 
   5   0  10      464.50      504.47     41.80 o 
   6   0  10       27.75       17.69      9.22 o 
  -7   1  10       30.89       36.84     10.01 o 
  -6   1  10      402.07      394.81     21.09 o 
  -5   1  10      575.26      490.47     35.54 o 
  -4   1  10        1.49       -0.19      2.15 o 
  -3   1  10       44.17       41.25      3.67 o 
  -2   1  10       72.99       62.61      4.98 o 
  -1   1  10      153.99      170.12     13.67 o 
   0   1  10       59.95       68.78      4.91 o 
   1   1  10      141.44      154.71     14.98 o 
   2   1  10     1299.63     1568.87    112.62 o 
   3   1  10       77.91      110.67      9.35 o 
   4   1  10        1.30        1.26      1.90 o 
   5   1  10       68.56       69.37      6.17 o 
   6   1  10       55.91       62.03     12.06 o 
   7   1  10        0.13        1.56      4.89 o 
  -7   2  10        8.08        4.93      5.89 o 
  -6   2  10        7.43       12.23      6.07 o 
  -5   2  10      162.24      149.07     15.02 o 
  -4   2  10      168.68      148.11     13.84 o 
  -3   2  10      662.71      614.73     64.89 o 
  -2   2  10        0.29        2.23      1.56 o 
  -1   2  10       89.19      105.21     11.17 o 
   0   2  10      729.35      776.54     73.93 o 
   1   2  10       38.97       40.68      8.43 o 
   2   2  10      329.32      323.61     36.11 o 
   3   2  10        4.10        3.24      1.77 o 
   4   2  10        3.25        2.29      2.23 o 
   5   2  10      155.92      173.24     12.40 o 
   6   2  10       71.59       74.21      8.71 o 
   7   2  10        9.96       10.72     10.06 o 
  -7   3  10       10.86       11.49      7.40 o 
  -6   3  10       11.90       13.79      5.31 o 
  -5   3  10       27.30       24.12      5.40 o 
  -4   3  10      478.24      436.95     24.55 o 
  -3   3  10       90.99       89.26      7.69 o 
  -2   3  10        9.43       10.53      2.68 o 
  -1   3  10      436.29      469.14     34.24 o 
   0   3  10       13.94       23.58      2.69 o 
   1   3  10      125.46      140.93      7.39 o 
   2   3  10      119.45      137.87     13.86 o 
   3   3  10       32.51       32.93      3.73 o 
   4   3  10      200.34      222.06     18.61 o 
   5   3  10       52.55       49.64      7.14 o 
   6   3  10        2.26        2.25      4.00 o 
  -6   4  10       34.22       35.96      7.31 o 
  -5   4  10        5.50       10.12      4.48 o 
  -4   4  10       96.38       88.35      8.53 o 
  -3   4  10      330.50      337.14     31.71 o 
  -2   4  10        1.73        2.81      2.22 o 
  -1   4  10      141.02      139.69      8.82 o 
   0   4  10       46.37       41.92      3.82 o 
   1   4  10        0.81       -0.01      1.94 o 
   2   4  10       51.64       53.27      6.25 o 
   3   4  10       35.14       34.43      4.22 o 
   4   4  10        0.10        1.69      2.92 o 
   5   4  10       86.11      108.08     12.54 o 
   6   4  10        0.27       -1.14      5.43 o 
  -6   5  10        1.80        2.83      4.83 o 
  -5   5  10        0.11       -0.06      3.70 o 
  -4   5  10       44.88       55.01      6.55 o 
  -3   5  10      304.58      319.51     23.95 o 
  -2   5  10        4.57        2.46      2.47 o 
  -1   5  10       60.88       66.96      7.34 o 
   0   5  10       36.75       34.20      6.70 o 
   1   5  10       27.30       25.82      6.39 o 
   2   5  10        0.10        0.63      3.07 o 
   3   5  10       36.50       33.27      5.06 o 
   4   5  10       26.57       32.45      8.26 o 
   5   5  10        0.84        0.84      5.49 o 
   6   5  10        2.96        1.35      5.94 o 
  -5   6  10        4.54        0.58      4.62 o 
  -4   6  10        0.05       -1.05      3.18 o 
  -3   6  10        1.39        3.55      3.07 o 
  -2   6  10       35.13       29.08      5.73 o 
  -1   6  10        0.08       -2.26      3.41 o 
   0   6  10       64.74       54.62      8.75 o 
   1   6  10        0.98        5.54      4.54 o 
   2   6  10        0.37       -0.16      3.00 o 
   3   6  10        2.95        0.33      3.37 o 
   4   6  10        0.14       -1.80      4.00 o 
   5   6  10        2.49       -0.44      5.81 o 
  -4   7  10        0.49       -0.99      4.42 o 
  -3   7  10        8.68       10.26      5.06 o 
  -2   7  10       91.52       89.38     12.15 o 
  -1   7  10        5.84        5.06      4.95 o 
   0   7  10        0.02        1.02      4.20 o 
   1   7  10        5.67       11.12      5.69 o 
   2   7  10        8.08        6.37      5.34 o 
   3   7  10        4.26        3.57      4.28 o 
   4   7  10        2.27        2.51      5.95 o 
  -2   8  10       15.33       16.85      7.80 o 
  -1   8  10        0.74        0.34      5.31 o 
   0   8  10        1.28        3.80      5.55 o 
   1   8  10        0.19        1.14      5.48 o 
   2   8  10        0.74       -0.26      3.51 o 
  -7   1  11       16.02       23.24      8.56 o 
  -6   1  11      234.97      245.66     17.24 o 
  -5   1  11      115.50       95.26      8.39 o 
  -4   1  11      261.56      243.23     29.11 o 
  -3   1  11      148.31      151.74      9.13 o 
  -2   1  11      652.97      770.70     48.07 o 
  -1   1  11       67.32       87.65      4.38 o 
   0   1  11       55.68       73.80      4.08 o 
   1   1  11     2410.77     2343.85    264.43 o 
   2   1  11      133.59      145.14      8.54 o 
   3   1  11       87.30       89.29      6.21 o 
   4   1  11      106.07      101.57      6.42 o 
   5   1  11        0.41        1.94      2.85 o 
   6   1  11       17.28       15.27      4.97 o 
   7   1  11        6.29        5.60      5.57 o 
  -7   2  11        1.62        2.50      6.20 o 
  -6   2  11        8.29       17.82      7.01 o 
  -5   2  11       14.72        9.75      4.34 o 
  -4   2  11      673.37      601.02     66.97 o 
  -3   2  11      200.73      186.20     21.90 o 
  -2   2  11     1705.26     1757.60    131.57 o 
  -1   2  11       15.91       17.44      3.03 o 
   0   2  11        7.14        6.32      1.70 o 
   1   2  11       35.45       30.14      3.84 o 
   2   2  11      449.54      479.81     40.85 o 
   3   2  11        5.59        1.34      1.75 o 
   4   2  11      475.09      488.49     29.52 o 
   5   2  11        3.68        1.01      2.69 o 
   6   2  11      104.77      108.97     10.09 o 
   7   2  11        2.78        6.40      6.19 o 
  -7   3  11       26.27       33.30      9.71 o 
  -6   3  11        3.85        3.84      4.59 o 
  -5   3  11       48.11       47.92      6.23 o 
  -4   3  11      141.14      134.74     13.06 o 
  -3   3  11        0.26        0.70      2.16 o 
  -2   3  11       85.09      100.07     10.35 o 
  -1   3  11      289.32      309.42     32.10 o 
   0   3  11      668.67      883.44     98.14 o 
   1   3  11      244.49      245.74     19.13 o 
   2   3  11      102.92      137.41     21.11 o 
   3   3  11        1.41        1.91      1.96 o 
   4   3  11       50.24       47.34      5.53 o 
   5   3  11        0.05        0.86      3.46 o 
   6   3  11       56.03       53.83      8.45 o 
  -6   4  11        0.62        1.54      3.83 o 
  -5   4  11        1.61        1.64      3.05 o 
  -4   4  11       68.41       67.08      6.69 o 
  -3   4  11        7.31       11.18      3.40 o 
  -2   4  11      102.10      120.28     12.54 o 
  -1   4  11      168.01      173.98     14.54 o 
   0   4  11       34.00       31.10      3.49 o 
   1   4  11      197.41      185.40      9.23 o 
   2   4  11       22.82       25.18      4.90 o 
   3   4  11        7.85        9.09      2.87 o 
   4   4  11        2.16       -0.47      2.93 o 
   5   4  11        1.90        0.92      3.80 o 
   6   4  11        1.99       -0.03      5.87 o 
  -6   5  11        0.00       -1.42      3.98 o 
  -5   5  11       30.57       26.07      5.62 o 
  -4   5  11        1.03       -0.50      2.91 o 
  -3   5  11       78.67       92.68      7.89 o 
  -2   5  11        6.70        6.68      2.92 o 
  -1   5  11       47.13       59.85      6.28 o 
   0   5  11      180.22      198.93     14.85 o 
   1   5  11       41.74       46.16      6.00 o 
   2   5  11        3.19        1.42      2.73 o 
   3   5  11       43.61       52.61      6.67 o 
   4   5  11        3.71        3.54      5.29 o 
   5   5  11        9.11        0.46      5.68 o 
  -5   6  11        1.93        1.19      4.16 o 
  -4   6  11       27.34       31.08      5.88 o 
  -3   6  11       10.30       10.68      4.71 o 
  -2   6  11       11.78       10.19      4.21 o 
  -1   6  11       13.30       17.35      5.85 o 
   0   6  11        4.11        4.84      4.43 o 
   1   6  11       22.16       18.28      6.92 o 
   2   6  11        0.31        1.45      3.08 o 
   3   6  11        7.34        8.20      4.29 o 
   4   6  11       21.61       21.57      6.46 o 
   5   6  11        5.12        2.22      6.49 o 
  -4   7  11        3.12        1.44      4.84 o 
  -3   7  11        3.01        0.38      5.04 o 
  -2   7  11       49.34       50.45     10.10 o 
  -1   7  11        0.03        2.57      4.73 o 
   0   7  11        6.87        6.85      5.19 o 
   1   7  11       13.66       15.19      8.06 o 
   2   7  11       46.96       44.50      9.71 o 
   3   7  11       11.39       12.39      5.24 o 
   4   7  11        1.81        0.40      4.65 o 
  -2   8  11        3.51        4.06      6.36 o 
  -1   8  11       10.92        7.80      6.25 o 
   0   8  11        0.72        2.03      5.73 o 
   1   8  11        6.67       11.31      6.73 o 
   2   8  11        0.17       -0.22      5.91 o 
  -7   0  12        1.00        4.70      8.57 o 
  -6   0  12        0.73        2.60      7.18 o 
  -5   0  12     1407.70     1402.89     51.40 o 
  -4   0  12       30.00       29.39      5.56 o 
  -3   0  12      494.86      506.86     18.23 o 
  -2   0  12     1085.43     1312.19     50.39 o 
  -1   0  12       66.79       67.28      5.74 o 
   0   0  12        2.71        4.16      2.42 o 
   1   0  12       99.94      119.59     26.65 o 
   2   0  12       85.92       67.81      3.78 o 
   3   0  12      485.07      477.73     25.14 o 
   4   0  12       11.56       17.45      4.97 o 
   5   0  12     1110.74     1029.24     37.88 o 
   6   0  12      103.80      102.73     16.23 o 
  -7   1  12        0.03        3.46      6.03 o 
  -6   1  12      269.48      260.69     17.87 o 
  -5   1  12      600.08      646.14     43.55 o 
  -4   1  12        9.73        8.50      3.31 o 
  -3   1  12        0.32       -0.84      1.76 o 
  -2   1  12      286.15      312.96     13.35 o 
  -1   1  12      143.03      153.36      5.74 o 
   0   1  12      447.91      434.11     31.05 o 
   1   1  12      251.18      233.86     28.50 o 
   2   1  12        7.97       11.50      1.72 o 
   3   1  12       43.07       53.72      3.87 o 
   4   1  12       67.30       57.57      5.29 o 
   5   1  12      299.12      294.93     13.22 o 
   6   1  12       86.90       64.19      8.33 o 
   7   1  12        0.37        0.56      6.66 o 
  -7   2  12       13.76       10.43      7.48 o 
  -6   2  12       80.30       89.34     12.21 o 
  -5   2  12       22.10       19.19      5.18 o 
  -4   2  12        2.76        1.04      2.92 o 
  -3   2  12       53.72       64.61      6.26 o 
  -2   2  12       53.68       68.05      4.50 o 
  -1   2  12       86.30      114.39      8.45 o 
   0   2  12        0.77        0.46      1.20 o 
   1   2  12      266.45      300.95     33.17 o 
   2   2  12       75.25       98.14      6.50 o 
   3   2  12      147.84      142.20      7.41 o 
   4   2  12      185.59      176.84      8.61 o 
   5   2  12        3.21        2.81      2.97 o 
   6   2  12       24.15       19.79      7.04 o 
   7   2  12        4.39        6.52      6.49 o 
  -6   3  12        1.79        1.88      4.41 o 
  -5   3  12        1.87        4.26      4.01 o 
  -4   3  12      196.89      200.17     19.32 o 
  -3   3  12       79.94       72.00     14.47 o 
  -2   3  12       26.40       23.79      4.18 o 
  -1   3  12       57.38       83.09      6.10 o 
   0   3  12        3.22        7.56      2.11 o 
   1   3  12       58.11       84.75     10.72 o 
   2   3  12        0.75        0.25      1.98 o 
   3   3  12        9.57       13.55      2.94 o 
   4   3  12       55.82       52.23      8.38 o 
   5   3  12        2.36        1.08      3.67 o 
   6   3  12        0.86        1.35      4.23 o 
  -6   4  12        0.51        3.88      3.96 o 
  -5   4  12       34.44       29.07      5.70 o 
  -4   4  12        0.31       -0.87      2.62 o 
  -3   4  12      276.25      258.72     26.14 o 
  -2   4  12        0.06        1.63      2.26 o 
  -1   4  12        0.00        1.21      1.77 o 
   0   4  12        6.59        4.29      2.42 o 
   1   4  12       22.51       23.31      4.37 o 
   2   4  12       19.61       21.71      4.45 o 
   3   4  12      317.76      334.10     27.72 o 
   4   4  12       31.05       29.34      5.08 o 
   5   4  12        2.00        1.96      4.03 o 
   6   4  12        0.20        3.35      6.37 o 
  -5   5  12        2.44        0.75      3.26 o 
  -4   5  12       34.49       35.41      5.84 o 
  -3   5  12       53.45       61.90      8.48 o 
  -2   5  12       49.49       51.36      6.58 o 
  -1   5  12       32.50       34.02      7.05 o 
   0   5  12        3.69        1.85      2.57 o 
   1   5  12        0.02       -0.59      2.24 o 
   2   5  12        0.12       -0.66      2.63 o 
   3   5  12       59.42       57.50      5.81 o 
   4   5  12       17.31       11.87      4.77 o 
   5   5  12        2.03        8.24      6.63 o 
  -5   6  12        2.03        8.17      4.76 o 
  -4   6  12        0.39       -3.83      3.24 o 
  -3   6  12        0.48        2.16      3.90 o 
  -2   6  12        3.36        1.44      4.28 o 
  -1   6  12        7.09       10.88      5.17 o 
   0   6  12        2.39        2.90      4.19 o 
   1   6  12        0.46        1.36      3.59 o 
   2   6  12       13.93       22.88      6.63 o 
   3   6  12        4.69        6.47      4.08 o 
   4   6  12        0.04       -0.46      4.04 o 
   5   6  12        0.48       -1.77      5.95 o 
  -4   7  12        0.02       -2.44      4.57 o 
  -3   7  12       20.60       23.57      8.21 o 
  -2   7  12        4.43        7.39      5.64 o 
  -1   7  12        0.04        1.76      4.66 o 
   0   7  12       11.16       11.92      6.07 o 
   1   7  12        1.30        0.35      4.48 o 
   2   7  12       12.54       15.76      5.63 o 
   3   7  12       15.94       11.22      5.62 o 
  -2   8  12        0.34        3.84      6.26 o 
  -1   8  12        2.94        3.89      6.05 o 
   0   8  12        4.21        0.75      5.41 o 
   1   8  12        0.09       -1.49      5.39 o 
   2   8  12        0.01        1.30      5.38 o 
  -7   1  13       29.73       28.70      9.26 o 
  -6   1  13       18.10       18.03      7.12 o 
  -5   1  13        4.12        2.73      4.36 o 
  -4   1  13      123.68      114.94      8.21 o 
  -3   1  13      239.69      249.22     12.35 o 
  -2   1  13       95.78      102.61      5.41 o 
  -1   1  13      517.42      533.72     21.22 o 
   0   1  13       22.10       34.42      3.03 o 
   1   1  13      259.56      219.93     19.11 o 
   2   1  13      140.80      175.09     19.34 o 
   3   1  13        0.11       -0.64      1.77 o 
   4   1  13      225.38      226.66     10.63 o 
   5   1  13       11.15        4.81      3.85 o 
   6   1  13        4.65        2.06      3.58 o 
   7   1  13        5.43        5.26      7.73 o 
  -7   2  13        4.08       10.12      7.44 o 
  -6   2  13      163.87      164.56     15.29 o 
  -5   2  13       46.40       44.97      6.89 o 
  -4   2  13       95.03       84.46      8.22 o 
  -3   2  13       71.90       72.33      9.52 o 
  -2   2  13      113.77      119.57     12.22 o 
  -1   2  13       32.81       40.69      3.68 o 
   0   2  13        1.21       -0.29      1.27 o 
   1   2  13       21.61       21.99      4.34 o 
   2   2  13      703.52      742.12     78.00 o 
   3   2  13       40.55       39.43      4.01 o 
   4   2  13      416.00      394.87     20.42 o 
   5   2  13      117.84      133.19      9.20 o 
   6   2  13        0.01        0.34      4.66 o 
  -6   3  13      225.65      241.13     14.57 o 
  -5   3  13        9.08        9.08      4.43 o 
  -4   3  13        7.82        4.91      3.64 o 
  -3   3  13       52.97       59.58      6.63 o 
  -2   3  13      106.53      124.47     14.19 o 
  -1   3  13        8.32        6.86      2.21 o 
   0   3  13       14.37       24.94      3.87 o 
   1   3  13      115.83      126.46     11.18 o 
   2   3  13       16.32       16.69      3.79 o 
   3   3  13        0.03        1.50      2.12 o 
   4   3  13       18.28       18.08      4.07 o 
   5   3  13       27.94       24.37      5.99 o 
   6   3  13        0.76        4.22      4.76 o 
  -6   4  13        0.02       -1.51      4.55 o 
  -5   4  13        0.05        2.85      4.22 o 
  -4   4  13        0.57       -0.01      2.75 o 
  -3   4  13       57.51       55.95      6.53 o 
  -2   4  13        0.51        0.25      2.35 o 
  -1   4  13        0.69        0.91      1.78 o 
   0   4  13       57.25       77.14      9.53 o 
   1   4  13        3.87        4.19      2.72 o 
   2   4  13       23.30       33.86      6.29 o 
   3   4  13       68.13       72.08      6.07 o 
   4   4  13       28.26       38.67      5.04 o 
   5   4  13        0.36        0.88      3.72 o 
   6   4  13        0.47       -0.11      6.11 o 
  -5   5  13       12.83       12.14      4.83 o 
  -4   5  13        3.27        2.05      3.33 o 
  -3   5  13        7.46        7.53      3.43 o 
  -2   5  13       19.80       16.36      5.69 o 
  -1   5  13        4.42        4.77      3.78 o 
   0   5  13       51.25       56.62      6.60 o 
   1   5  13        1.25       -0.04      2.38 o 
   2   5  13       14.57       16.21      4.46 o 
   3   5  13        5.43        4.97      2.97 o 
   4   5  13        8.83        6.52      4.15 o 
   5   5  13        1.66        1.02      5.54 o 
  -5   6  13        5.25        4.07      4.58 o 
  -4   6  13       34.84       41.42      7.93 o 
  -3   6  13       14.11       12.41      5.01 o 
  -2   6  13       11.64        8.97      5.46 o 
  -1   6  13       19.51       25.54      7.19 o 
   0   6  13        3.59       11.81      5.28 o 
   1   6  13       13.73       10.23      4.89 o 
   2   6  13       57.56       92.41     19.09 o 
   3   6  13        0.17        2.07      4.12 o 
   4   6  13        4.55        2.70      4.78 o 
  -3   7  13        6.31        9.24      6.56 o 
  -2   7  13       20.05        6.85      5.78 o 
  -1   7  13       35.27       41.24      9.56 o 
   0   7  13        1.07        3.03      5.15 o 
   1   7  13       20.13       33.87      8.53 o 
   2   7  13        2.36        4.74      4.47 o 
   3   7  13        0.89        5.00      4.73 o 
  -1   8  13        0.63       -0.26      5.36 o 
   0   8  13        0.43        3.71      5.97 o 
   1   8  13       31.70       30.62     10.68 o 
  -7   0  14        2.39       -4.48      7.25 o 
  -6   0  14       32.08       28.37     11.37 o 
  -5   0  14        1.73       -0.65      5.43 o 
  -4   0  14       22.65       17.37      7.82 o 
  -3   0  14      390.58      434.95     15.91 o 
  -2   0  14       15.24       22.54      4.68 o 
  -1   0  14       41.97       47.70      5.98 o 
   0   0  14      120.77      117.45     12.39 o 
   1   0  14     2985.00     3160.10    569.96 o 
   2   0  14      790.86      737.51     82.44 o 
   3   0  14        7.45        5.06      3.29 o 
   4   0  14      140.20      158.82     11.16 o 
   5   0  14        6.55        1.89      4.95 o 
   6   0  14        2.07        3.36      6.14 o 
  -7   1  14        4.60        8.40      6.69 o 
  -6   1  14       22.95       21.16      7.66 o 
  -5   1  14      116.45      112.75     12.21 o 
  -4   1  14       13.65        9.60      3.69 o 
  -3   1  14       81.37       87.31      5.63 o 
  -2   1  14      594.42      630.06     29.20 o 
  -1   1  14      153.67      170.31      6.54 o 
   0   1  14       16.30       15.66      2.42 o 
   1   1  14       46.09       40.34      3.15 o 
   2   1  14        6.40        5.83      2.09 o 
   3   1  14        8.62        9.31      2.37 o 
   4   1  14       14.23       15.25      3.64 o 
   5   1  14       62.12       64.94      7.62 o 
   6   1  14       15.12        4.86      4.65 o 
  -6   2  14        3.76        6.49      6.17 o 
  -5   2  14       23.70       21.73      5.44 o 
  -4   2  14       40.07       48.20      7.20 o 
  -3   2  14       28.25       26.89      4.66 o 
  -2   2  14      199.67      203.88     10.74 o 
  -1   2  14        0.42        2.49      1.76 o 
   0   2  14      154.91      164.10      8.86 o 
   1   2  14      197.16      196.58     16.41 o 
   2   2  14       64.88       72.81     10.98 o 
   3   2  14        7.32        5.99      2.33 o 
   4   2  14       64.80       60.33      5.99 o 
   5   2  14       45.93       35.55      5.42 o 
   6   2  14        0.15       -1.48      4.72 o 
  -6   3  14       20.45       10.16      5.95 o 
  -5   3  14        6.86        2.54      4.03 o 
  -4   3  14       74.33       69.97      7.81 o 
  -3   3  14      171.54      159.39     29.09 o 
  -2   3  14        1.84        2.34      2.61 o 
  -1   3  14       38.12       53.31      5.64 o 
   0   3  14      116.91      104.37     15.13 o 
   1   3  14      154.11      165.86     14.12 o 
   2   3  14       26.68       24.62      4.61 o 
   3   3  14       73.56       70.41      5.53 o 
   4   3  14       50.60       43.37      6.72 o 
   5   3  14        7.35        4.60      3.51 o 
   6   3  14        2.10        1.88      5.42 o 
  -6   4  14        0.02        2.27      5.18 o 
  -5   4  14       62.82       67.25      8.99 o 
  -4   4  14       77.72       81.29     10.87 o 
  -3   4  14        3.38        0.48      2.88 o 
  -2   4  14        9.79        5.83      3.10 o 
  -1   4  14       13.36       12.77      3.48 o 
   0   4  14       71.08       68.39      8.51 o 
   1   4  14       45.23       43.63      5.66 o 
   2   4  14        2.16        2.74      2.85 o 
   3   4  14      295.29      307.88     26.77 o 
   4   4  14       67.02       71.53      6.45 o 
   5   4  14        0.97        0.03      3.90 o 
   6   4  14        4.31        7.00      5.06 o 
  -5   5  14        0.01        1.51      3.81 o 
  -4   5  14       39.66       44.32      6.46 o 
  -3   5  14        7.06        4.40      3.68 o 
  -2   5  14        1.42        3.31      4.25 o 
  -1   5  14        1.48       -0.25      2.76 o 
   0   5  14      224.45      239.19     18.91 o 
   1   5  14        6.67        8.53      3.65 o 
   2   5  14       13.74       13.66      4.39 o 
   3   5  14       25.16       29.96      4.83 o 
   4   5  14        8.09        4.16      3.86 o 
   5   5  14        0.91        6.28      6.57 o 
  -4   6  14        5.17        2.04      4.30 o 
  -3   6  14        5.97       -0.09      4.91 o 
  -2   6  14        0.59        0.19      4.31 o 
  -1   6  14        7.15        6.81      5.23 o 
   0   6  14       36.18       38.65     11.07 o 
   1   6  14        0.66        1.01      3.84 o 
   2   6  14       54.99       71.38     10.42 o 
   3   6  14       50.20       51.27      8.30 o 
   4   6  14        4.00        1.17      4.40 o 
  -3   7  14        0.01        4.52      6.01 o 
  -2   7  14        0.62        0.78      5.03 o 
  -1   7  14       31.78       35.46      8.94 o 
   0   7  14        4.45        9.53      6.00 o 
   1   7  14        3.41        2.46      4.69 o 
   2   7  14       25.43       34.87      7.34 o 
   3   7  14       33.78       36.65      8.06 o 
   0   8  14        0.84       -0.19      5.75 o 
  -6   1  15       53.93       49.93      9.95 o 
  -5   1  15       20.61       19.12      6.31 o 
  -4   1  15        0.00        0.34      2.69 o 
  -3   1  15       65.63       60.29      5.08 o 
  -2   1  15       11.07        6.83      2.36 o 
  -1   1  15       32.65       38.01      3.73 o 
   0   1  15       24.92       26.80      3.04 o 
   1   1  15       11.28       11.51      2.16 o 
   2   1  15      141.61      127.47     12.35 o 
   3   1  15        4.35        2.74      1.90 o 
   4   1  15        2.43        1.11      2.95 o 
   5   1  15       54.60       57.13      7.50 o 
   6   1  15        3.14        2.19      4.44 o 
  -6   2  15        7.32        1.59      5.73 o 
  -5   2  15       90.18       91.53     14.35 o 
  -4   2  15        2.23        0.45      3.00 o 
  -3   2  15       16.42       10.74      4.90 o 
  -2   2  15       97.38      105.36      8.66 o 
  -1   2  15       86.72       93.45      6.06 o 
   0   2  15      776.93      801.58     48.43 o 
   1   2  15      122.30      122.93      8.94 o 
   2   2  15       76.81       77.18     12.20 o 
   3   2  15       43.36       39.20      4.26 o 
   4   2  15        0.14        0.50      2.50 o 
   5   2  15        0.46        1.31      3.32 o 
   6   2  15        0.85       -0.88      4.84 o 
  -6   3  15       10.49       13.04      7.21 o 
  -5   3  15        1.69        2.46      3.89 o 
  -4   3  15       15.94       11.77      4.22 o 
  -3   3  15      245.57      248.37     33.07 o 
  -2   3  15        0.00        1.41      2.42 o 
  -1   3  15       33.01       24.75      3.48 o 
   0   3  15      160.69      159.56     19.88 o 
   1   3  15      101.23      103.68     10.54 o 
   2   3  15       49.76       47.03      5.90 o 
   3   3  15        5.47        4.91      2.62 o 
   4   3  15      129.23      141.87      9.69 o 
   5   3  15        8.69        9.35      3.79 o 
   6   3  15        1.14        3.67      5.02 o 
  -6   4  15       89.20       96.77     11.40 o 
  -5   4  15        0.01       -0.60      4.12 o 
  -4   4  15       17.40       17.78      5.25 o 
  -3   4  15       24.39       18.09      4.76 o 
  -2   4  15        3.12        7.13      3.27 o 
  -1   4  15      102.41      104.67      8.42 o 
   0   4  15        0.07        1.93      2.49 o 
   1   4  15        3.43        0.43      2.20 o 
   2   4  15       25.73       26.84      5.17 o 
   3   4  15       12.25        6.49      3.00 o 
   4   4  15       35.23       34.17      5.07 o 
   5   4  15        0.49        1.84      3.89 o 
  -5   5  15        0.01       -0.26      4.31 o 
  -4   5  15       16.17       14.47      5.36 o 
  -3   5  15       21.38       23.87      5.67 o 
  -2   5  15        6.20        3.50      4.19 o 
  -1   5  15        0.69        0.65      3.47 o 
   0   5  15        0.37        1.20      2.79 o 
   1   5  15       34.29       42.09      6.32 o 
   2   5  15       19.11       16.18      4.81 o 
   3   5  15        0.48        1.06      2.74 o 
   4   5  15        9.35        6.39      4.29 o 
   5   5  15        0.10       -0.47      4.38 o 
  -4   6  15        0.39        3.49      5.80 o 
  -3   6  15        0.87        3.22      5.40 o 
  -2   6  15        0.43       -3.07      3.82 o 
  -1   6  15        0.34        0.38      4.07 o 
   0   6  15       14.71       15.42      6.00 o 
   1   6  15       10.98       11.84      5.75 o 
   2   6  15       31.87       51.54     11.60 o 
   3   6  15       15.74       16.66      4.91 o 
   4   6  15        2.55        3.92      5.18 o 
  -3   7  15        0.10        1.40      5.77 o 
  -2   7  15        1.16       -3.37      5.08 o 
  -1   7  15        3.53        3.12      5.36 o 
   0   7  15        8.66        9.79      6.40 o 
   1   7  15        5.91        6.45      5.49 o 
   2   7  15        0.13        3.91      4.46 o 
   3   7  15        1.81        1.31      4.97 o 
  -6   0  16       45.01       37.23     13.46 o 
  -5   0  16       24.32       16.99      9.02 o 
  -4   0  16        0.32        4.74      5.82 o 
  -3   0  16       26.51       21.90      5.38 o 
  -2   0  16       30.54       28.70      5.50 o 
  -1   0  16      103.10      108.05      8.34 o 
   0   0  16       57.80       53.47      8.74 o 
   1   0  16      389.66      318.78     38.26 o 
   2   0  16       93.96      112.77     13.36 o 
   3   0  16       20.87       11.33      4.56 o 
   4   0  16       45.50       48.91     11.85 o 
   5   0  16        0.26       -1.12      4.25 o 
   6   0  16        7.11        3.75      6.46 o 
  -6   1  16       29.81       23.24      7.76 o 
  -5   1  16       25.73       23.23      7.35 o 
  -4   1  16        0.59        0.21      2.80 o 
  -3   1  16       55.69       46.11      4.78 o 
  -2   1  16        7.12        9.99      2.76 o 
  -1   1  16       56.25       51.37      4.38 o 
   0   1  16      217.25      221.96     21.67 o 
   1   1  16      523.11      499.71     53.44 o 
   2   1  16       44.18       37.91      6.75 o 
   3   1  16        9.10        9.92      2.59 o 
   4   1  16       29.30       30.17      5.63 o 
   5   1  16       11.11       10.19      5.92 o 
   6   1  16        7.55        9.87      5.73 o 
  -6   2  16       56.06       48.15     10.34 o 
  -5   2  16        4.74        7.90      4.35 o 
  -4   2  16       12.91        8.76      4.13 o 
  -3   2  16        0.05        0.43      2.47 o 
  -2   2  16        5.27        2.61      2.12 o 
  -1   2  16       67.14       61.00      4.79 o 
   0   2  16      151.99      153.53     11.96 o 
   1   2  16      211.71      258.80     24.05 o 
   2   2  16       28.06       26.71      5.40 o 
   3   2  16        6.05        2.16      2.21 o 
   4   2  16       14.10       14.53      3.90 o 
   5   2  16        0.00       -0.11      3.34 o 
   6   2  16        0.07        2.97      5.68 o 
  -6   3  16        0.81        3.86      6.11 o 
  -5   3  16        3.94        7.00      4.69 o 
  -4   3  16       18.22       14.40      4.65 o 
  -3   3  16        8.03        6.21      3.52 o 
  -2   3  16       34.56       37.53      5.48 o 
  -1   3  16       30.04       26.18      6.05 o 
   0   3  16      163.21      178.66     18.38 o 
   1   3  16        6.88        4.00      2.72 o 
   2   3  16       29.32       29.36      5.05 o 
   3   3  16        4.49        1.88      2.35 o 
   4   3  16       11.90       15.89      4.30 o 
   5   3  16        4.40        3.55      3.61 o 
   6   3  16        0.17       -0.82      5.35 o 
  -5   4  16        4.85        3.17      4.78 o 
  -4   4  16        1.45        3.19      3.67 o 
  -3   4  16        7.00        5.13      3.84 o 
  -2   4  16        6.04        6.40      4.42 o 
  -1   4  16       20.89       21.91      5.70 o 
   0   4  16        0.56        1.93      2.44 o 
   1   4  16        0.09        0.19      2.35 o 
   2   4  16        0.10       -0.18      2.51 o 
   3   4  16        8.09        6.58      2.69 o 
   4   4  16       21.75       16.27      4.12 o 
   5   4  16        5.35        3.00      4.44 o 
  -5   5  16       11.15       14.74      6.30 o 
  -4   5  16       32.50       23.41      6.13 o 
  -3   5  16        2.49        5.40      5.16 o 
  -2   5  16        7.91        6.21      4.66 o 
  -1   5  16       17.37       18.64      6.11 o 
   0   5  16       49.45       52.67      7.97 o 
   1   5  16       22.85       25.16      6.50 o 
   2   5  16       36.66       41.64      6.86 o 
   3   5  16      129.88      143.78      9.18 o 
   4   5  16        6.80        2.67      3.95 o 
   5   5  16        0.00        3.79      5.16 o 
  -4   6  16       14.24        9.86      7.26 o 
  -3   6  16        0.02       -0.76      5.40 o 
  -2   6  16       20.30       19.29      6.81 o 
  -1   6  16       26.60       24.66     11.52 o 
   0   6  16        0.30        1.64      4.43 o 
   1   6  16       39.94       41.32      7.04 o 
   2   6  16       20.98       23.97      6.14 o 
   3   6  16       41.57       49.48      6.39 o 
   4   6  16        3.08       -1.61      4.65 o 
  -2   7  16        3.45        2.55      5.86 o 
  -1   7  16        7.64        8.16      5.85 o 
   0   7  16       10.70        4.31      5.44 o 
   1   7  16       24.55       34.49      8.88 o 
   2   7  16        0.03        3.00      5.23 o 
  -6   1  17        0.88        0.49      5.01 o 
  -5   1  17        8.88       12.11      5.99 o 
  -4   1  17        4.19        3.10      3.36 o 
  -3   1  17      121.54      125.57      8.60 o 
  -2   1  17        9.61       12.26      3.01 o 
  -1   1  17        3.87        4.31      2.26 o 
   0   1  17        0.49        2.34      1.89 o 
   1   1  17        3.27        2.75      2.37 o 
   2   1  17        2.36        2.23      2.45 o 
   3   1  17        4.03        3.75      2.93 o 
   4   1  17        0.05       -0.01      2.74 o 
   5   1  17       17.83       12.14      5.40 o 
   6   1  17        0.10        2.64      4.64 o 
  -6   2  17        1.45        3.00      6.33 o 
  -5   2  17        9.10        4.19      4.18 o 
  -4   2  17        0.18       -0.75      3.00 o 
  -3   2  17        3.63        7.52      3.64 o 
  -2   2  17        0.31        0.43      1.92 o 
  -1   2  17       75.17       83.20      5.87 o 
   0   2  17       15.36       17.84      3.88 o 
   1   2  17       49.63       60.89      6.30 o 
   2   2  17        8.84        8.20      3.32 o 
   3   2  17        0.89       -0.15      2.08 o 
   4   2  17       14.97        9.45      4.17 o 
   5   2  17       57.45       55.68      8.15 o 
   6   2  17        6.31        8.02      8.68 o 
  -6   3  17        5.62        1.35      6.33 o 
  -5   3  17       14.55        9.96      4.97 o 
  -4   3  17        3.44        1.00      3.33 o 
  -3   3  17        0.09        0.13      2.91 o 
  -2   3  17       18.68       14.24      4.14 o 
  -1   3  17       41.85       47.10      5.78 o 
   0   3  17        0.18       -0.86      2.02 o 
   1   3  17       45.02       49.32      6.14 o 
   2   3  17       98.32      103.06     11.68 o 
   3   3  17       26.05       23.22      4.05 o 
   4   3  17        0.44        1.13      2.92 o 
   5   3  17        1.46        0.80      3.79 o 
  -5   4  17        4.54        5.12      4.74 o 
  -4   4  17        1.83        2.61      3.86 o 
  -3   4  17       14.70       12.71      4.53 o 
  -2   4  17       37.06       33.29      7.48 o 
  -1   4  17        5.23        6.73      4.10 o 
   0   4  17      502.26      517.40     58.32 o 
   1   4  17        1.71        0.42      2.57 o 
   2   4  17        4.84        5.90      3.32 o 
   3   4  17       19.77       25.63      4.17 o 
   4   4  17       31.80       30.51      5.03 o 
   5   4  17       16.23       14.42      5.72 o 
  -5   5  17        9.07        3.34      5.16 o 
  -4   5  17        2.00       -0.01      4.28 o 
  -3   5  17       71.69       50.86      9.89 o 
  -2   5  17        0.12       -1.32      3.86 o 
  -1   5  17       10.12        5.37      4.40 o 
   0   5  17       42.62       60.05     16.22 o 
   1   5  17       20.43       24.84      5.52 o 
   2   5  17       19.81       15.14      4.72 o 
   3   5  17        6.66        5.67      3.17 o 
   4   5  17        0.14       -3.11      3.43 o 
  -4   6  17        7.74        9.11      7.49 o 
  -3   6  17        0.37       -1.06      5.46 o 
  -2   6  17        1.25        5.61      5.35 o 
  -1   6  17        0.46       -1.27      3.97 o 
   0   6  17       35.54       40.60      8.88 o 
   1   6  17        0.16        3.50      3.93 o 
   2   6  17        5.12       12.25      5.16 o 
   3   6  17        0.01        2.58      3.79 o 
  -2   7  17        2.85        5.08      6.02 o 
  -1   7  17        0.02        3.69      5.35 o 
   0   7  17        4.31        5.79      5.67 o 
   1   7  17        1.56        2.32      5.62 o 
   2   7  17       35.03       40.11     10.08 o 
  -6   0  18       13.41        8.89      9.20 o 
  -5   0  18        0.09       -1.00      5.77 o 
  -4   0  18        0.02       -1.56      4.73 o 
  -3   0  18       63.46       57.77     13.05 o 
  -2   0  18        0.00       -0.03      2.95 o 
  -1   0  18      106.38      123.02     13.90 o 
   0   0  18        3.93        0.45      3.41 o 
   1   0  18       21.04       20.36      6.44 o 
   2   0  18        1.62       -1.27      3.61 o 
   3   0  18       78.17       73.48     13.66 o 
   4   0  18       73.50       52.86     12.63 o 
   5   0  18       29.84       33.19     11.71 o 
   6   0  18        1.59        0.85      6.93 o 
  -6   1  18       20.49       12.18      9.80 o 
  -5   1  18        0.79        0.05      4.27 o 
  -4   1  18       17.90       14.80      4.52 o 
  -3   1  18       13.11        7.59      3.49 o 
  -2   1  18        9.00        8.24      2.63 o 
  -1   1  18      299.19      288.18     15.10 o 
   0   1  18      412.49      413.50     38.17 o 
   1   1  18      238.88      205.53     24.88 o 
   2   1  18        8.76        8.31      3.21 o 
   3   1  18       15.30       15.65      4.34 o 
   4   1  18        0.83       -1.92      3.30 o 
   5   1  18        2.62        5.19      4.74 o 
   6   1  18        0.73        1.65      4.86 o 
  -6   2  18        2.34        5.12      6.16 o 
  -5   2  18        1.77       -1.23      4.38 o 
  -4   2  18       54.32       51.16      7.24 o 
  -3   2  18       29.39       30.48      5.54 o 
  -2   2  18       19.12       18.45      3.69 o 
  -1   2  18      166.80      188.72     15.37 o 
   0   2  18        9.89        8.14      3.27 o 
   1   2  18       25.79       29.78      5.06 o 
   2   2  18        5.24        5.65      3.07 o 
   3   2  18       37.26       31.62      4.33 o 
   4   2  18      101.03       95.03      9.34 o 
   5   2  18        5.13        2.55      3.83 o 
   6   2  18        0.69        2.98      5.13 o 
  -5   3  18        0.41        0.99      4.20 o 
  -4   3  18        3.97        2.72      3.68 o 
  -3   3  18       11.81       12.40      4.33 o 
  -2   3  18       99.30       77.93      9.76 o 
  -1   3  18       42.61       40.72      5.55 o 
   0   3  18        5.99        5.25      2.97 o 
   1   3  18       91.28       85.00      7.75 o 
   2   3  18       73.10       68.60     11.86 o 
   3   3  18        6.72        7.21      3.04 o 
   4   3  18       30.27       24.05      4.57 o 
   5   3  18        0.00        1.65      3.84 o 
  -5   4  18        4.67        1.46      4.72 o 
  -4   4  18        9.20        8.15      4.60 o 
  -3   4  18        9.52        5.30      4.84 o 
  -2   4  18       42.28       28.90      7.36 o 
  -1   4  18      119.01      120.58     12.11 o 
   0   4  18       19.45       18.26      4.62 o 
   1   4  18        7.30        6.25      3.73 o 
   2   4  18       49.78       49.96      7.97 o 
   3   4  18        0.26        0.67      2.50 o 
   4   4  18        9.20        5.41      3.56 o 
   5   4  18        2.17        0.26      5.24 o 
  -4   5  18        1.55       -0.52      5.51 o 
  -3   5  18        1.52       -0.64      4.48 o 
  -2   5  18        0.05        1.47      4.32 o 
  -1   5  18       59.58       53.74      9.58 o 
   0   5  18        2.42        4.51      3.33 o 
   1   5  18      148.29      157.41     19.86 o 
   2   5  18       13.63        9.61      4.33 o 
   3   5  18        4.19        5.21      3.27 o 
   4   5  18       10.33        6.20      4.41 o 
  -3   6  18       12.11       13.27      7.39 o 
  -2   6  18        0.45        2.92      5.01 o 
  -1   6  18       81.70      105.19     18.09 o 
   0   6  18       11.14        2.92      5.01 o 
   1   6  18        7.28        2.41      4.00 o 
   2   6  18       20.40       19.79      5.97 o 
   3   6  18        9.70       10.91      4.01 o 
  -1   7  18        0.77        0.26      4.97 o 
   0   7  18        2.69        3.13      5.53 o 
   1   7  18        0.33        0.87      5.38 o 
  -6   1  19        2.27        4.64      6.15 o 
  -5   1  19        4.20        0.67      4.81 o 
  -4   1  19       15.01       13.52      4.58 o 
  -3   1  19        6.01        5.94      3.32 o 
  -2   1  19       61.76       63.41      5.72 o 
  -1   1  19      251.36      246.00     18.62 o 
   0   1  19       12.20       15.09      3.82 o 
   1   1  19       29.43       21.88      4.39 o 
   2   1  19       30.62       21.58      5.90 o 
   3   1  19        0.03        0.19      2.53 o 
   4   1  19        1.31        2.99      4.17 o 
   5   1  19        6.97        7.26      5.17 o 
   6   1  19        0.58        0.99      4.59 o 
  -6   2  19        7.54        5.34      6.45 o 
  -5   2  19        2.27        3.53      5.33 o 
  -4   2  19        0.24        1.64      3.36 o 
  -3   2  19       20.18       21.26      5.09 o 
  -2   2  19       13.83       10.05      3.21 o 
  -1   2  19       26.92       26.85      4.80 o 
   0   2  19       55.87       62.47      7.32 o 
   1   2  19       99.45      110.05     12.88 o 
   2   2  19       13.64       15.96      4.17 o 
   3   2  19        4.18        4.09      3.45 o 
   4   2  19        7.16        4.20      3.84 o 
   5   2  19        9.12        9.69      5.52 o 
  -5   3  19       25.69       17.61      6.04 o 
  -4   3  19       21.15       19.02      5.56 o 
  -3   3  19        6.31        2.81      3.41 o 
  -2   3  19        8.05        6.21      4.80 o 
  -1   3  19       65.74       68.10      7.19 o 
   0   3  19      578.92      552.01     41.57 o 
   1   3  19       72.06       70.86      7.50 o 
   2   3  19       32.56       30.95      5.71 o 
   3   3  19       11.28       10.79      3.11 o 
   4   3  19       15.61       18.95      5.67 o 
   5   3  19        8.93        8.80      4.97 o 
  -5   4  19        4.53        1.61      4.98 o 
  -4   4  19        4.17        1.07      4.31 o 
  -3   4  19       17.59       15.52      6.25 o 
  -2   4  19       11.23        6.83      4.66 o 
  -1   4  19        4.98        2.24      3.73 o 
   0   4  19       39.26       39.77      6.22 o 
   1   4  19       13.74       16.18      4.64 o 
   2   4  19       37.04       50.86      7.54 o 
   3   4  19       39.79       35.35      4.80 o 
   4   4  19        0.42       -1.65      3.13 o 
  -4   5  19        8.17       11.33      6.86 o 
  -3   5  19        9.15        4.10      5.77 o 
  -2   5  19        0.04        3.05      4.45 o 
  -1   5  19        0.88        1.97      4.04 o 
   0   5  19        1.49        0.28      3.09 o 
   1   5  19       59.98       59.55      7.98 o 
   2   5  19       11.15        9.98      4.59 o 
   3   5  19       22.83       25.96      4.75 o 
   4   5  19        3.91        0.61      3.79 o 
  -3   6  19        0.52        0.00      5.37 o 
  -2   6  19        5.34        8.78      6.08 o 
  -1   6  19        1.76        1.19      4.47 o 
   0   6  19        1.48       -0.19      4.32 o 
   1   6  19        0.29        4.30      4.23 o 
   2   6  19       16.21       19.50      5.90 o 
   3   6  19       75.33       91.30      7.93 o 
   0   7  19        2.48        4.83      5.79 o 
  -6   0  20        0.04        1.06      8.63 o 
  -5   0  20        4.70        4.93      7.07 o 
  -4   0  20      172.44      150.74     18.55 o 
  -3   0  20       58.85       62.30      9.12 o 
  -2   0  20       58.95       58.59      8.02 o 
  -1   0  20      211.40      207.15     31.04 o 
   0   0  20      497.39      448.74    102.35 o 
   1   0  20        0.16        0.27      4.92 o 
   2   0  20        0.06       -0.80      3.80 o 
   3   0  20      266.14      269.12     23.34 o 
   4   0  20      168.88      152.96     19.09 o 
   5   0  20        5.60        6.72      7.50 o 
  -6   1  20       20.35       20.10      8.06 o 
  -5   1  20        6.01       -2.52      4.09 o 
  -4   1  20       33.24       27.48      5.96 o 
  -3   1  20       13.99       11.47      4.16 o 
  -2   1  20        6.00        4.56      2.92 o 
  -1   1  20      283.03      272.89     17.67 o 
   0   1  20        0.04        0.98      2.87 o 
   1   1  20      117.09       94.11     13.09 o 
   2   1  20       15.54        8.48      4.48 o 
   3   1  20        7.58        9.01      4.72 o 
   4   1  20       20.37       20.53      6.61 o 
   5   1  20        6.63        0.97      4.50 o 
  -5   2  20        3.86        0.77      5.23 o 
  -4   2  20       14.21       17.57      5.28 o 
  -3   2  20       35.73       34.08      6.01 o 
  -2   2  20       64.54       51.69      6.42 o 
  -1   2  20      234.09      236.08     30.00 o 
   0   2  20       10.48       13.76      4.15 o 
   1   2  20      111.67      129.92     14.96 o 
   2   2  20       11.77       11.38      4.09 o 
   3   2  20       13.53        9.01      4.15 o 
   4   2  20       54.82       54.83      7.84 o 
   5   2  20       10.68        4.52      5.13 o 
  -5   3  20        0.64        2.16      4.76 o 
  -4   3  20        3.41        4.38      4.22 o 
  -3   3  20        1.95        0.31      4.22 o 
  -2   3  20       34.73       31.36      7.72 o 
  -1   3  20      259.64      250.43     12.20 o 
   0   3  20      111.01      116.10      9.09 o 
   1   3  20      138.25      138.72     16.85 o 
   2   3  20        2.50        2.59      3.19 o 
   3   3  20        9.62        8.08      2.99 o 
   4   3  20        0.68        1.61      3.91 o 
   5   3  20        0.01        1.84      4.44 o 
  -4   4  20        2.42        1.94      5.36 o 
  -3   4  20       11.59       10.30      6.28 o 
  -2   4  20       68.19       57.02     10.03 o 
  -1   4  20       26.18       19.94      6.48 o 
   0   4  20        7.08        4.21      3.47 o 
   1   4  20      132.66      140.29     10.55 o 
   2   4  20      195.25      200.40     26.33 o 
   3   4  20       10.01       10.12      4.31 o 
   4   4  20        4.34        6.24      4.30 o 
  -4   5  20        6.08        4.03      6.35 o 
  -3   5  20        8.36        0.68      5.30 o 
  -2   5  20        4.28        6.16      5.36 o 
  -1   5  20        1.10        5.28      4.49 o 
   0   5  20       60.47       50.59      9.34 o 
   1   5  20        2.63        3.08      3.54 o 
   2   5  20        8.45        8.30      4.84 o 
   3   5  20        1.75        3.05      3.44 o 
  -2   6  20        0.81        1.21      5.42 o 
  -1   6  20       16.96       13.27     12.51 o 
   0   6  20       19.13       17.31      6.75 o 
   1   6  20        1.18        3.85      4.47 o 
   2   6  20       37.16       44.52      8.28 o 
  -5   1  21        3.33        1.85      5.15 o 
  -4   1  21        6.66        2.14      4.17 o 
  -3   1  21        4.75        5.70      3.57 o 
  -2   1  21      442.60      445.12     23.30 o 
  -1   1  21       87.07       83.20      7.64 o 
   0   1  21      648.15      602.65     56.36 o 
   1   1  21        8.25        7.94      4.72 o 
   2   1  21       12.74        4.81      4.31 o 
   3   1  21        2.42        0.41      3.40 o 
   4   1  21        0.24        0.29      4.07 o 
   5   1  21        0.08       -0.11      4.29 o 
  -5   2  21        7.71       11.99      6.44 o 
  -4   2  21       63.49       54.38      8.01 o 
  -3   2  21       32.43       26.03      5.70 o 
  -2   2  21       68.18       58.25      9.16 o 
  -1   2  21       20.70       18.96      4.84 o 
   0   2  21      194.18      201.85     22.84 o 
   1   2  21      296.47      293.52     33.34 o 
   2   2  21       24.70       30.73      7.53 o 
   3   2  21      195.66      189.60     17.33 o 
   4   2  21        0.41        1.10      3.69 o 
   5   2  21        3.66        0.22      4.90 o 
  -5   3  21       13.20       14.90      6.19 o 
  -4   3  21       17.59       15.62      5.78 o 
  -3   3  21        0.64       -1.42      4.37 o 
  -2   3  21       11.53       14.00      5.65 o 
  -1   3  21        4.25        1.31      3.13 o 
   0   3  21       23.18       21.59      5.81 o 
   1   3  21       65.59       70.03      7.90 o 
   2   3  21        1.03        2.71      3.27 o 
   3   3  21        3.60        1.91      3.99 o 
   4   3  21        3.69        2.77      4.57 o 
  -4   4  21        0.13        1.76      5.27 o 
  -3   4  21       12.44        5.10      6.61 o 
  -2   4  21        3.19        1.36      4.29 o 
  -1   4  21       10.49        7.66      5.33 o 
   0   4  21        1.92        2.82      3.39 o 
   1   4  21       34.55       32.81      6.60 o 
   2   4  21       25.90       24.78      6.97 o 
   3   4  21        0.50        0.45      3.50 o 
   4   4  21       17.79       16.83      6.55 o 
  -3   5  21       10.34        8.25      6.52 o 
  -2   5  21       65.47       65.19     11.58 o 
  -1   5  21        1.20        3.37      4.65 o 
   0   5  21        5.41        2.29      4.98 o 
   1   5  21        5.58        1.04      3.60 o 
   2   5  21       24.81       20.97      6.16 o 
   3   5  21        0.00        1.46      3.47 o 
  -2   6  21        1.56       -0.12      5.30 o 
  -1   6  21        5.32        5.26      5.74 o 
   0   6  21        1.25        3.22      5.34 o 
   1   6  21        9.86        3.89      4.64 o 
   2   6  21        0.09        1.73      4.40 o 
  -5   0  22       59.24       42.11     14.25 o 
  -4   0  22       12.02        7.00      7.96 o 
  -3   0  22      169.69      162.50     15.30 o 
  -2   0  22       46.14       42.45      7.75 o 
  -1   0  22      714.64      743.58    138.04 o 
   0   0  22      851.63      992.61     42.23 o 
   1   0  22       64.47       73.92     14.36 o 
   2   0  22      208.33      219.19     21.70 o 
   3   0  22       17.72       16.53      8.73 o 
   4   0  22       48.41       35.17     12.32 o 
   5   0  22        4.05       -2.82      6.04 o 
  -5   1  22        0.32       -0.94      5.11 o 
  -4   1  22        4.20        1.63      4.56 o 
  -3   1  22       13.72       11.14      4.51 o 
  -2   1  22       10.52       15.41      3.82 o 
  -1   1  22      331.94      340.24     23.89 o 
   0   1  22      291.01      299.43     36.91 o 
   1   1  22        0.18       -1.31      3.51 o 
   2   1  22        0.02        0.47      3.57 o 
   3   1  22        4.01        8.36      5.00 o 
   4   1  22        8.86        7.71      5.50 o 
   5   1  22        0.08       -0.03      4.64 o 
  -5   2  22       22.19       15.97      7.72 o 
  -4   2  22        5.67        3.54      4.23 o 
  -3   2  22        0.12        0.64      4.29 o 
  -2   2  22       27.98       23.73      9.74 o 
  -1   2  22       22.69       21.15      8.04 o 
   0   2  22      287.72      317.39     20.08 o 
   1   2  22      147.28      155.60     12.28 o 
   2   2  22       97.04      108.21     12.29 o 
   3   2  22        2.16        1.68      3.71 o 
   4   2  22        0.10       -1.47      3.90 o 
   5   2  22        3.53        6.41      6.00 o 
  -4   3  22        0.53        1.96      5.83 o 
  -3   3  22      103.13       95.03     12.36 o 
  -2   3  22       20.12       22.40      6.80 o 
  -1   3  22       38.81       31.95      5.95 o 
   0   3  22       40.65       35.21      6.71 o 
   1   3  22       47.26       43.71      6.90 o 
   2   3  22        2.10        1.71      3.24 o 
   3   3  22        0.66        1.80      4.17 o 
   4   3  22        2.01        1.06      4.29 o 
  -4   4  22        3.98        8.00      7.06 o 
  -3   4  22        1.49        2.59      4.98 o 
  -2   4  22       70.80       65.79     11.14 o 
  -1   4  22       45.80       29.92      7.73 o 
   0   4  22       19.37       15.85      4.74 o 
   1   4  22       34.12       40.76      6.98 o 
   2   4  22      123.68      112.78     10.51 o 
   3   4  22       10.58       10.81      4.43 o 
   4   4  22        0.12       -1.27      4.76 o 
  -3   5  22        0.68        0.61      5.79 o 
  -2   5  22        2.49        7.02      5.96 o 
  -1   5  22       17.79       11.97      6.63 o 
   0   5  22        0.58        0.98      4.83 o 
   1   5  22        0.00       -2.44      3.42 o 
   2   5  22       10.93        8.52      4.97 o 
   3   5  22        0.09        1.22      3.71 o 
  -1   6  22        2.23        1.71      5.19 o 
   0   6  22        0.12       -2.01      4.81 o 
   1   6  22        1.90        8.48      6.29 o 
  -5   1  23        0.22       -2.30      5.41 o 
  -4   1  23       42.49       16.71      6.79 o 
  -3   1  23       30.29       33.91      6.50 o 
  -2   1  23        0.69        1.41      3.48 o 
  -1   1  23      671.27      700.93     72.16 o 
   0   1  23        0.47        6.71      4.74 o 
   1   1  23       10.01        9.99      5.61 o 
   2   1  23        0.26       -0.50      4.17 o 
   3   1  23       25.80       30.99      8.23 o 
   4   1  23        1.51        0.16      4.38 o 
  -4   2  23       21.97       16.34      6.58 o 
  -3   2  23        0.12       -0.09      4.63 o 
  -2   2  23        1.49        0.36      4.47 o 
  -1   2  23      198.84      190.36     11.35 o 
   0   2  23        7.30        6.60      3.77 o 
   1   2  23      252.42      269.79     17.47 o 
   2   2  23        6.18        1.46      4.20 o 
   3   2  23       30.15       32.35      7.12 o 
   4   2  23        0.61        3.10      4.69 o 
  -4   3  23        9.23        1.86      6.14 o 
  -3   3  23        0.09        2.04      5.34 o 
  -2   3  23      152.81      151.35     26.97 o 
  -1   3  23        5.82        0.68      4.35 o 
   0   3  23        4.03        1.98      3.42 o 
   1   3  23       10.12       16.03      5.01 o 
   2   3  23        5.40       13.22      6.31 o 
   3   3  23        5.86       10.05      5.18 o 
   4   3  23        7.19        1.32      4.70 o 
  -3   4  23        0.71        4.58      5.78 o 
  -2   4  23        9.43       15.00      7.37 o 
  -1   4  23       10.56       10.19      6.05 o 
   0   4  23        1.31        2.88      3.43 o 
   1   4  23        1.81        1.21      3.49 o 
   2   4  23        4.02        7.75      4.71 o 
   3   4  23        1.29        2.69      4.91 o 
  -2   5  23       10.58        9.86      6.55 o 
  -1   5  23        5.04        0.18      4.61 o 
   0   5  23       10.37        6.36      5.77 o 
   1   5  23        0.20        1.10      4.15 o 
   2   5  23       12.38       14.70      5.82 o 
  -4   0  24        0.20        5.04      7.76 o 
  -3   0  24       55.97       47.35     12.52 o 
  -2   0  24       63.92       66.85     10.32 o 
  -1   0  24       13.41        9.10      8.34 o 
   0   0  24      961.40     1048.46     45.66 o 
   1   0  24      162.32      152.60     20.35 o 
   2   0  24        9.97        7.22      7.85 o 
   3   0  24       25.23       21.42      9.78 o 
   4   0  24        0.02       -0.73      4.99 o 
  -4   1  24       40.84       33.78      8.76 o 
  -3   1  24        0.50       -0.55      4.83 o 
  -2   1  24       59.95       66.96      8.01 o 
  -1   1  24       24.91       32.48      6.05 o 
   0   1  24       42.13       40.66      8.74 o 
   1   1  24        6.01        3.19      4.83 o 
   2   1  24       14.13       14.77      5.89 o 
   3   1  24       22.54       11.41      6.09 o 
   4   1  24        7.07        3.03      5.02 o 
  -4   2  24       24.83       11.75      6.74 o 
  -3   2  24        6.47        7.31      6.05 o 
  -2   2  24       92.75       85.86     14.65 o 
  -1   2  24      178.24      212.62     21.24 o 
   0   2  24       18.94       15.20      4.94 o 
   1   2  24        0.17       -0.51      4.47 o 
   2   2  24        3.35        4.92      4.96 o 
   3   2  24        2.49        3.42      5.10 o 
   4   2  24        0.54        3.96      5.27 o 
  -4   3  24        0.87        0.85      6.08 o 
  -3   3  24        4.44        1.64      5.32 o 
  -2   3  24      170.71      160.07     24.06 o 
  -1   3  24        1.66        1.45      4.56 o 
   0   3  24        0.02       -2.08      3.36 o 
   1   3  24       14.16       13.87      4.81 o 
   2   3  24        9.45       11.13      6.22 o 
   3   3  24        0.46        0.60      4.27 o 
  -3   4  24        2.56        3.78      6.07 o 
  -2   4  24       55.54       53.61     10.93 o 
  -1   4  24        6.44        8.05      5.94 o 
   0   4  24       26.53       29.35     10.43 o 
   1   4  24        1.12        2.65      4.07 o 
   2   4  24       34.31       24.44      6.57 o 
   3   4  24        0.44        3.96      4.83 o 
  -2   5  24        5.06        3.80      5.70 o 
  -1   5  24        3.28        4.22      5.79 o 
   0   5  24        0.00        0.98      5.18 o 
   1   5  24        1.62       -0.69      3.91 o 
  -4   1  25        1.60        5.87      5.91 o 
  -3   1  25       15.03       15.39      6.81 o 
  -2   1  25       12.65       11.37      5.03 o 
  -1   1  25       25.05       29.53      8.16 o 
   0   1  25        2.32        6.44      5.28 o 
   1   1  25        3.80        2.84      4.63 o 
   2   1  25       15.25        8.49      5.50 o 
   3   1  25        1.34        0.44      4.45 o 
   4   1  25        0.75        0.20      5.05 o 
  -4   2  25        2.96        5.82      6.25 o 
  -3   2  25       28.39       24.38      8.17 o 
  -2   2  25        5.38        0.20      5.00 o 
  -1   2  25      266.48      260.24     25.32 o 
   0   2  25       58.41       51.90      9.90 o 
   1   2  25        8.21        2.89      4.97 o 
   2   2  25        2.43        0.95      4.62 o 
   3   2  25        0.39       -1.68      4.47 o 
  -3   3  25       23.50       13.72      7.40 o 
  -2   3  25       19.39       11.97      6.60 o 
  -1   3  25      104.30      111.94     30.55 o 
   0   3  25        0.00        0.68      3.72 o 
   1   3  25        3.84        2.39      5.14 o 
   2   3  25        1.54        8.30      5.93 o 
   3   3  25        1.18        2.83      4.85 o 
  -2   4  25       54.54       71.40     17.71 o 
  -1   4  25       38.53       30.41      8.89 o 
   0   4  25        2.18        1.29      3.94 o 
   1   4  25        0.73        2.16      4.27 o 
   2   4  25        0.01       -1.13      5.24 o 
   0   5  25        0.05       -0.09      5.24 o 
  -4   0  26       63.65       54.60     15.30 o 
  -2   0  26        4.16        8.26      8.92 o 
  -1   0  26       27.81       17.24      9.59 o 
   0   0  26        0.84       -1.82      6.58 o 
   1   0  26        7.41        7.27      8.00 o 
   2   0  26        0.42        8.05      7.57 o 
   3   0  26        6.15        2.58      6.62 o 
  -4   1  26       35.53       33.59     13.43 o 
  -3   1  26        2.09        2.04      5.42 o 
  -2   1  26        1.31       -1.95      3.76 o 
  -1   1  26        0.04       -0.90      4.65 o 
   0   1  26        1.69       -2.50      4.60 o 
   1   1  26        3.43        7.03      5.77 o 
   2   1  26       14.45       17.00      7.38 o 
   3   1  26       10.21        3.47      5.28 o 
  -3   2  26        1.04        1.62      5.68 o 
  -2   2  26       44.44       34.13      8.57 o 
  -1   2  26        0.93        1.84      4.03 o 
   0   2  26       15.49       16.27      7.01 o 
   1   2  26        4.60        3.24      5.66 o 
   2   2  26        0.07        0.77      4.69 o 
   3   2  26        2.47        2.31      5.38 o 
  -3   3  26       13.32       14.77      7.72 o 
  -2   3  26        1.02        1.23      5.51 o 
  -1   3  26       13.95       16.74      6.87 o 
   0   3  26        8.08        9.79      4.86 o 
   1   3  26        7.62        3.99      5.40 o 
   2   3  26        4.64        1.26      5.04 o 
  -2   4  26       67.52       77.77     12.99 o 
  -1   4  26       16.21       17.19      7.57 o 
   0   4  26        0.90        2.51      5.44 o 
   1   4  26        5.04        7.47      5.06 o 
  -3   1  27        6.54        8.61      6.67 o 
  -2   1  27        0.04       -2.32      7.86 o 
  -1   1  27       10.35       14.17      7.34 o 
   0   1  27        3.31        3.80      5.28 o 
   1   1  27        2.52        1.01      5.30 o 
   2   1  27        2.77        1.18      5.36 o 
   3   1  27        1.90        0.26      5.15 o 
  -3   2  27        0.68       -2.28      5.67 o 
  -2   2  27        4.60        5.76      5.82 o 
  -1   2  27        1.30        1.81      5.28 o 
   0   2  27        1.24        0.54      5.36 o 
   1   2  27        0.07       -2.48      4.70 o 
   2   2  27        1.00       -1.54      4.96 o 
  -2   3  27        9.61       12.90      6.91 o 
  -1   3  27       10.91        4.12      5.63 o 
   0   3  27        7.29       10.75      6.82 o 
   1   3  27        0.04        1.50      4.98 o 
   2   3  27       21.29       23.43      8.42 o 
   0   4  27        0.12       -0.33      5.36 o 
  -2   0  28       59.22       60.17     16.09 o 
  -1   0  28        1.00       -3.59      7.79 o 
   0   0  28        0.44        0.99      7.90 o 
   1   0  28        0.20       -2.72      6.26 o 
   2   0  28        0.42        0.33      7.70 o 
  -2   1  28        0.80        1.13      8.44 o 
  -1   1  28       31.78       44.14     10.02 o 
   0   1  28        2.38        0.48      5.51 o 
   1   1  28        1.54        3.22      5.71 o 
   2   1  28        2.53        3.71      6.03 o 
  -2   2  28        0.01        2.50      9.60 o 
  -1   2  28        5.71        1.64      5.48 o 
   0   2  28        0.87       -1.89      5.51 o 
   1   2  28        5.58        5.04      6.02 o 
   2   2  28        1.19        2.70      5.74 o 
  -1   3  28        0.07       -1.02      8.12 o 
   0   3  28        0.23        3.10      6.34 o 
   1   3  28        0.94        3.73      6.09 o 
  -2   1  29        2.40        4.58      9.17 o 
  -1   1  29        1.76        4.31      6.06 o 
   0   1  29        7.59       17.15      7.78 o 
   1   1  29        0.01       -1.23      5.47 o 
  -1   2  29        5.46       11.57     11.11 o 
   0   2  29       21.09       26.47      9.33 o 
   1   2  29        1.09       -2.50      5.48 o 
   0   0  30        0.59       -5.07      7.13 o 
                                                 
